# Supplementary material for: Skeletal muscle regeneration failure in ischemic-damaged limbs is associated with pro-inflammatory macrophages and premature differentiation of satellite cells
Source: Genome Med. 2023 Nov 10;15:95. doi: 10.1186/s13073-023-01250-y (PMC10636829; doi:10.1186/s13073-023-01250-y)
Supplement: Supplementary file 2 — Additional file 2: Table S1. List of PCR primers used in this study. [file 13073_2023_1250_MOESM2_ESM.xlsx]

## Sheet: Primer list
Table S1. List of PCR primers used in this study.
Primer name	Primer sequence and modifications (/…/)
dT30VN-ME-A	TCGTCGGCAGCGTCAGATGTGTATAAGAGACAGNNNNV/T30/VN
NotI-TSO	/5isodG/GCGGCCGCAAGCAGTGGTATCAACGCAGAGTACATrGrGrG
IS PCR	AAGCAGTGGTATCAACGCAGAGT
Tn5ME-A-aHiC	AGCGTCAGATGTGTATAAGAGACAG
Tn5ME-A for Tn5 adapter	TCGTCGGCAGCGTCAGATGTGTATAAGAGACAG
Tn5ME-B for Tn5 adapter	GTCTCGTGGGCTCGGAGATGTGTATAAGAGACAG
Tn5MErev for Tn5 adapter	/5Phos/CTGTCTCTTATACACATCT
Nextera-PCR-i5-#	AATGATACGGCGACCACCGAGATCTACACNNNNNNNNTCGTCGGCAGCGTC
Nextera-PCR-i7-#	CAAGCAGAAGACGGCATACGAGATNNNNNNNNGTCTCGTGGGCTCGG
