# Supplementary material for: Skeletal muscle regeneration failure in ischemic-damaged limbs is associated with pro-inflammatory macrophages and premature differentiation of satellite cells
Source: Genome Med. 2023 Nov 10;15:95. doi: 10.1186/s13073-023-01250-y (PMC10636829; doi:10.1186/s13073-023-01250-y)
Supplement: Supplementary file 3 — Additional file 3: Table S2. The differentially expressed genes and their enriched GO terms in macrophage clusters 1 and 2 versus cluster 0 shown in Fig. 1E. Gene expression is quantified by scRNA-seq data. The GO table contains the gene listed used to calculate gene module score. Related to Fig. 1. [file 13073_2023_1250_MOESM3_ESM.xlsx]

## Sheet: DEG
Table S2: The differentially expressed genes and their enriched GO terms in macrophage clusters 1 and 2 versus cluster 0 shown in Figure 1E. Gene expression is quantified by scRNA-seq data. The GO table contains the gene listed used to calculate gene module score. Related to Figure 1.
gene	p_val	avg_log2FC	pct.1	pct.2	p_val_adj		p_val : p value (unadjusted)
ACTA1	1.09029e-41	-1.44445	0.311	0.77	2.59195e-37		avg_logFC : log fold-chage of the average expression between the two groups. Positive values indicate that the feature is more highly expressed in the first group.
FCGBP	6.68222e-31	1.87913	0.576	0.134	1.58856e-26		pct.1 : The percentage of cells where the feature is detected in the first group (C1 and C2; fig.1E)
CCL3	5.95518e-29	1.80075	0.882	0.648	1.41572e-24		pct.2 : The percentage of cells where the feature is detected in the second group (C0; fig.1E)
SOD2	1.42416e-28	1.17344	0.96	0.939	3.38567e-24		p_val_adj : Adjusted p-value, based on bonferroni correction using all features in the dataset.
P2RY14	2.0199e-27	-1.19903	0.138	0.513	4.80191e-23
CKM	1.58335e-25	-0.903804	0.208	0.602	3.76409e-21
KLF6	1.19862e-24	0.817526	0.987	0.912	2.84948e-20
ARL4C	1.4074e-23	-1.29344	0.494	0.774	3.3458e-19
MAMDC2	2.16042e-22	-1.20007	0.424	0.693	5.13597e-18
FXYD6	2.83248e-22	-0.851516	0.115	0.437	6.73366e-18
CRIP1	3.59964e-22	-1.19245	0.486	0.755	8.55741e-18
C5AR1	1.96451e-21	-0.871831	0.837	0.916	4.67023e-17
TAGLN2	1.97756e-20	-0.868697	0.672	0.831	4.70124e-16
TNNC2	1.34417e-19	-0.844099	0.221	0.556	3.1955e-15
ZNF331	1.71044e-19	-1.13175	0.694	0.862	4.06622e-15
CCL4	1.92156e-19	1.70816	0.84	0.644	4.56814e-15
PLEK	2.34275e-19	1.04184	0.935	0.847	5.56941e-15
MYADM	6.55117e-19	-1.05979	0.526	0.747	1.55741e-14
JUND	6.85505e-19	-0.512737	0.997	0.996	1.62965e-14
SPP1	1.0366e-18	2.94952	0.326	0.038	2.4643e-14
COCH	1.28047e-18	-0.700094	0.043	0.284	3.04406e-14
CFD	1.47869e-18	-0.971834	0.792	0.912	3.5153e-14
RGS1	6.29808e-18	-0.82549	0.286	0.644	1.49724e-13
THBD	1.72371e-17	-0.884248	0.669	0.889	4.09777e-13
S100A9	4.22615e-17	1.09315	0.541	0.238	1.00468e-12
VEGFA	1.14101e-16	-1.10492	0.637	0.843	2.71252e-12
BTG1	2.03676e-16	0.806029	0.977	0.969	4.84199e-12
CALM3	2.03737e-16	0.973802	0.744	0.51	4.84344e-12
KMO	6.90106e-16	0.874873	0.514	0.203	1.64059e-11
IL1RN	7.11705e-16	1.69857	0.584	0.33	1.69194e-11
FGL2	7.64951e-16	-1.00723	0.724	0.858	1.81852e-11
NFE2L2	8.43726e-16	-0.589538	0.912	0.935	2.00579e-11
MARCKS	9.59472e-16	0.66749	0.947	0.931	2.28095e-11
OTUD1	1.50002e-15	1.06432	0.697	0.471	3.566e-11
COX6A2	2.71771e-15	-0.648237	0.103	0.345	6.46081e-11
TIPARP	5.94518e-15	-0.868333	0.617	0.801	1.41335e-10
FRMD4B	7.28641e-15	-0.662052	0.649	0.805	1.7322e-10
UBC	7.39618e-15	-0.534846	0.937	0.992	1.75829e-10
TPT1	1.58611e-14	-0.320379	0.997	1	3.77066e-10
MT-ND2	2.25303e-14	-0.521144	0.99	0.992	5.35613e-10
CYTOR	3.1039e-14	0.86863	0.439	0.161	7.37891e-10
TGFBI	3.15696e-14	-0.707879	0.649	0.824	7.50504e-10
PLTP	4.07557e-14	0.866412	0.842	0.663	9.68885e-10
EMP1	4.5627e-14	-0.997482	0.779	0.862	1.08469e-09
PIM1	4.92132e-14	0.925947	0.278	0.046	1.16994e-09
MYL2	8.45212e-14	-0.720402	0.368	0.605	2.00932e-09
MYLPF	1.102e-13	-0.667801	0.163	0.414	2.6198e-09
PABPC1	1.11636e-13	-0.433783	0.975	0.989	2.65393e-09
TNFSF15	1.13273e-13	1.47122	0.296	0.061	2.69284e-09
CST3	2.19843e-13	-0.475833	0.99	0.989	5.22632e-09
TNNI2	2.85394e-13	-0.695509	0.13	0.356	6.78468e-09
LGALS1	3.74012e-13	0.818184	0.784	0.563	8.89139e-09
EGR3	3.85614e-13	0.789146	0.404	0.134	9.16719e-09
EGR2	4.8973e-13	1.07215	0.571	0.303	1.16423e-08
MT-ND3	5.66245e-13	-0.351674	0.997	1	1.34613e-08
PDGFB	9.27405e-13	-1.03219	0.526	0.69	2.20472e-08
RCAN1	9.73848e-13	1.4852	0.454	0.211	2.31513e-08
GK	1.07359e-12	0.580999	0.441	0.165	2.55224e-08
PTPN1	1.46489e-12	1.07211	0.644	0.437	3.48249e-08
GRASP	2.31254e-12	-0.878322	0.411	0.613	5.4976e-08
RBM39	2.63916e-12	-0.543585	0.815	0.9	6.27407e-08
TPM1	2.84609e-12	-0.864934	0.286	0.498	6.76602e-08
LCP2	3.13261e-12	0.692411	0.774	0.533	7.44714e-08
TMSB10	5.50544e-12	0.471938	0.992	0.981	1.30881e-07
MAT2A	6.25126e-12	-0.777066	0.657	0.778	1.48611e-07
PLIN2	8.9018e-12	0.910901	0.659	0.414	2.11622e-07
WTAP	9.09997e-12	0.805828	0.754	0.594	2.16334e-07
MB	1.15158e-11	-0.655883	0.193	0.425	2.73765e-07
S100A6	1.33168e-11	-0.886832	0.875	0.912	3.1658e-07
FNIP2	1.39137e-11	0.742559	0.759	0.598	3.30771e-07
BTG2	1.52914e-11	0.929662	0.689	0.494	3.63523e-07
RPL23A	1.84284e-11	-0.441436	0.905	0.946	4.381e-07
PTMA	1.96163e-11	-0.465559	0.965	0.992	4.66339e-07
CCL3L1	2.34218e-11	1.2022	0.634	0.402	5.56807e-07
LMNA	2.5848e-11	-0.520958	0.925	0.973	6.14484e-07
NABP1	3.00722e-11	0.743644	0.719	0.487	7.14907e-07
FABP5	3.34804e-11	1.0103	0.516	0.253	7.9593e-07
RPL38	4.43328e-11	-0.529475	0.917	0.931	1.05392e-06
RBMX	4.89636e-11	-0.644463	0.536	0.67	1.16401e-06
CD44	6.29735e-11	0.830299	0.86	0.801	1.49707e-06
GPNMB	1.12389e-10	0.884191	0.627	0.398	2.67183e-06
MPEG1	1.22383e-10	-0.512033	0.694	0.82	2.90942e-06
HERPUD1	1.57081e-10	-0.945893	0.479	0.644	3.73428e-06
FLT1	2.22435e-10	0.847652	0.271	0.073	5.28795e-06
RPL34	2.22493e-10	-0.424336	0.98	0.981	5.28932e-06
TJP2	2.59497e-10	0.53033	0.261	0.065	6.16903e-06
VMP1	2.97632e-10	0.740463	0.872	0.762	7.0756e-06
GEM	3.59452e-10	0.816767	0.358	0.138	8.54525e-06
TET2	3.6578e-10	0.787413	0.707	0.513	8.69569e-06
EHD1	3.79351e-10	0.706003	0.584	0.379	9.0183e-06
RPS27A	5.46549e-10	-0.397087	0.965	0.985	1.29931e-05
BASP1	6.49226e-10	0.630347	0.286	0.088	1.5434e-05
H3F3B	6.54687e-10	0.51545	0.992	0.992	1.55639e-05
GNPDA1	7.54287e-10	0.562484	0.556	0.318	1.79317e-05
RPL26	7.6635e-10	-0.395256	0.96	0.973	1.82184e-05
RPL22	9.26882e-10	-0.412674	0.932	0.977	2.20348e-05
CALM2	9.62776e-10	-0.493511	0.882	0.9	2.28881e-05
SGK1	1.01036e-09	0.669173	0.87	0.797	2.40192e-05
F13A1	1.23184e-09	0.563787	0.962	0.908	2.92846e-05
RBPJ	2.04203e-09	-0.585009	0.709	0.797	4.85452e-05
ITM2B	2.2312e-09	-0.319167	0.992	0.996	5.30424e-05
AHNAK	4.00644e-09	-0.531761	0.882	0.923	9.5245e-05
GPR183	4.50042e-09	-0.479234	0.912	0.992	0.000106988
MT-CYB	6.45806e-09	-0.338452	1	1	0.000153528
ACTG1	6.71472e-09	0.442974	0.947	0.904	0.000159629
ATP1A1	7.66271e-09	0.474495	0.764	0.536	0.000182165
TNNC1	8.085e-09	-0.477064	0.208	0.41	0.000192205
GBP2	8.92906e-09	0.630425	0.474	0.253	0.00021227
DUSP6	1.09748e-08	0.616527	0.845	0.728	0.000260905
RPL3	1.11098e-08	-0.32838	0.967	0.981	0.000264112
TPM2	1.34426e-08	-0.538187	0.228	0.421	0.000319571
PTGS2	1.36875e-08	0.850704	0.596	0.406	0.000325392
SRSF5	1.47791e-08	-0.507443	0.764	0.824	0.000351343
MIR155HG	1.67331e-08	0.656212	0.456	0.245	0.000397796
NPL	1.79498e-08	0.472736	0.499	0.284	0.000426719
NAMPT	1.86076e-08	0.481281	0.97	0.943	0.000442358
CEBPD	1.88215e-08	-0.426689	0.887	0.92	0.000447444
TRMT5	2.15436e-08	0.519042	0.258	0.088	0.000512156
MT2A	2.16262e-08	0.78941	0.632	0.433	0.000514119
CKS2	2.66648e-08	0.549456	0.431	0.218	0.000633902
HIF1A	2.71322e-08	0.535181	0.842	0.739	0.000645014
BACH1	2.71734e-08	0.561373	0.634	0.441	0.000645994
RPS3A	2.73237e-08	-0.396415	0.972	0.962	0.000649565
IFITM3	2.97594e-08	0.523612	0.85	0.774	0.000707469
PELI1	3.1391e-08	0.578663	0.669	0.46	0.000746259
AC025164.1	3.22477e-08	0.498976	0.263	0.088	0.000766625
ATP6AP2	3.38755e-08	0.471107	0.579	0.356	0.000805323
TNFAIP8	3.44248e-08	0.646812	0.737	0.567	0.000818381
AKAP13	3.45414e-08	-0.444498	0.797	0.862	0.000821152
RPL21	3.75821e-08	-0.427105	0.962	0.969	0.00089344
HEXA	3.82357e-08	0.438507	0.541	0.333	0.000908977
FAU	4.22715e-08	-0.346316	0.97	0.996	0.00100492
C15orf48	4.27489e-08	0.830033	0.363	0.169	0.00101627
RPL36A	4.40911e-08	-0.362402	0.915	0.943	0.00104818
MT-ND1	4.51086e-08	-0.266421	0.997	0.996	0.00107237
SNU13	5.74047e-08	-0.565403	0.489	0.628	0.00136468
THEMIS2	6.09643e-08	-0.515106	0.276	0.444	0.0014493
ANXA1	7.63528e-08	-0.369352	0.837	0.923	0.00181513
ZFP36	8.35016e-08	-0.371894	0.892	0.923	0.00198508
MAFB	8.98026e-08	-0.605338	0.774	0.866	0.00213488
CSF1R	9.98256e-08	-0.389813	0.897	0.908	0.00237315
FPR3	1.09276e-07	-0.565573	0.411	0.567	0.00259781
TCAP	1.14831e-07	-0.439111	0.183	0.352	0.00272989
CR1	1.32576e-07	0.600466	0.591	0.418	0.00315173
RASGRP3	1.57128e-07	0.623263	0.474	0.28	0.00373541
CEMIP2	2.15048e-07	0.644309	0.576	0.398	0.00511234
RPL10	2.15481e-07	-0.28957	0.99	0.996	0.00512262
SOCS3	2.18496e-07	0.612931	0.83	0.774	0.00519431
RPL6	2.20596e-07	-0.32908	0.947	0.969	0.00524423
KLF4	2.20693e-07	-0.331169	0.604	0.785	0.00524654
MIDN	2.56407e-07	-0.464265	0.842	0.912	0.00609558
DYNC1H1	2.63855e-07	-0.515095	0.825	0.851	0.00627262
RPL19	2.84714e-07	-0.291513	0.982	0.973	0.00676852
HBEGF	2.92621e-07	-0.661112	0.694	0.778	0.00695649
ATP6V1B2	2.93e-07	0.427519	0.667	0.467	0.0069655
TUT7	3.04302e-07	0.428699	0.519	0.326	0.00723416
BCL2A1	3.18689e-07	0.627878	0.835	0.77	0.00757619
HLX	3.19566e-07	0.517863	0.276	0.111	0.00759705
ARID3A	3.25162e-07	-0.539011	0.391	0.533	0.00773008
HTRA1	3.39561e-07	-0.603899	0.155	0.307	0.00807239
TNS1	3.42038e-07	-0.584582	0.263	0.41	0.00813128
ABL2	3.48596e-07	0.530459	0.837	0.739	0.00828718
MRC1	3.64751e-07	-0.350109	0.94	0.935	0.00867123
LY96	3.89771e-07	0.510757	0.614	0.433	0.00926603
RPS10	4.02376e-07	-0.363954	0.875	0.9	0.00956568
LPAR6	4.06381e-07	-0.680501	0.401	0.544	0.00966089
NR4A2	4.22223e-07	-0.399698	0.915	0.935	0.0100375
BCL3	4.68341e-07	-0.551571	0.424	0.552	0.0111339
GABARAPL1	4.83472e-07	-0.548457	0.268	0.429	0.0114936
RAB11FIP1	4.90021e-07	-0.44734	0.293	0.452	0.0116493
IL6R-AS1	4.93987e-07	0.656783	0.351	0.169	0.0117435
PLEKHO1	5.23791e-07	-0.459261	0.689	0.797	0.0124521
RPL5	5.25834e-07	-0.354433	0.92	0.958	0.0125007
AC007952.4	5.62835e-07	0.612895	0.551	0.372	0.0133803
HNRNPC	5.74698e-07	0.372861	0.892	0.824	0.0136623
CTTNBP2NL	6.21852e-07	-0.45985	0.198	0.352	0.0147833
ALOX5AP	6.44539e-07	-0.47799	0.556	0.709	0.0153226
NPC2	6.6726e-07	0.276867	0.99	0.969	0.0158628
STK17B	7.09078e-07	-0.521943	0.589	0.663	0.0168569
PTGER4	7.92384e-07	0.492687	0.589	0.387	0.0188373
EMP3	8.78116e-07	-0.534261	0.825	0.889	0.0208755
CDV3	9.75832e-07	0.431208	0.83	0.693	0.0231985
PDE4B	1.0257e-06	-0.409991	0.749	0.862	0.024384
SRRM2	1.03816e-06	-0.376936	0.805	0.87	0.0246801
TRAPPC1	1.04025e-06	0.320228	0.388	0.199	0.0247299
SEPHS2	1.04196e-06	0.349509	0.251	0.092	0.0247706
DIPK2A	1.09174e-06	-0.649018	0.316	0.471	0.025954
IL1B	1.24932e-06	0.769864	0.772	0.709	0.0297001
ACSL3	1.2606e-06	0.540743	0.554	0.372	0.0299682
ASPH	1.29822e-06	0.501905	0.571	0.395	0.0308625
NCF1	1.30661e-06	-0.726264	0.281	0.437	0.0310621
ARRDC3	1.42104e-06	-0.454995	0.446	0.594	0.0337824
ACSL1	1.4662e-06	0.3958	0.461	0.264	0.0348559
USP37	1.57134e-06	-0.603742	0.371	0.513	0.0373555
KLHL21	1.63352e-06	0.487579	0.454	0.28	0.0388337
FILIP1L	1.67404e-06	-0.605261	0.489	0.621	0.0397969
PMAIP1	1.72998e-06	0.846799	0.411	0.234	0.0411267
CA3	1.73637e-06	-0.347616	0.201	0.356	0.0412786
NOP10	1.74557e-06	0.368111	0.622	0.429	0.0414975
CITED2	1.87634e-06	0.630435	0.456	0.268	0.0446061
SMS	1.96043e-06	0.440289	0.634	0.464	0.0466054
NPC1	2.05313e-06	0.336983	0.266	0.111	0.0488091
MYL1	2.05672e-06	-0.498511	0.15	0.295	0.0488945
S100A10	2.10894e-06	-0.632701	0.83	0.835	0.0501359
TRIB1	2.25642e-06	0.436418	0.657	0.475	0.0536418
TNNT3	2.29039e-06	-0.487959	0.198	0.345	0.0544493
RARA	2.35193e-06	-0.416092	0.331	0.49	0.0559124
FOXO1	2.43267e-06	-0.508182	0.145	0.287	0.0578319
SLC7A5	2.54755e-06	0.457042	0.358	0.188	0.0605629
YTHDF3	2.55908e-06	0.382972	0.714	0.548	0.060837
SDCBP	2.62809e-06	0.299142	0.95	0.943	0.0624776
PYGL	2.63739e-06	0.312001	0.256	0.103	0.0626987
ARPC5	2.76627e-06	0.309468	0.907	0.854	0.0657626
LYVE1	3.06193e-06	-0.436503	0.882	0.923	0.0727913
RPL13	3.14922e-06	-0.26195	0.997	0.992	0.0748663
RPS2	3.16844e-06	0.299737	0.992	1	0.0753234
ABCC5	3.20701e-06	0.442188	0.348	0.188	0.0762403
AZIN1-AS1	3.39795e-06	0.57437	0.286	0.13	0.0807795
ANKRD28	3.54569e-06	0.429228	0.406	0.226	0.0842916
NUMB	3.58558e-06	0.420469	0.421	0.253	0.08524
MIR3945HG	3.70752e-06	0.453882	0.326	0.161	0.0881388
SH2B3	3.73453e-06	-0.414951	0.599	0.716	0.088781
ARAP2	3.86745e-06	0.434481	0.341	0.176	0.0919408
LY86	4.05141e-06	0.356331	0.318	0.157	0.0963142
LINC00641	4.17812e-06	0.308128	0.273	0.119	0.0993264
CDKN1A	4.33587e-06	-0.337068	0.887	0.939	0.103077
PABPC4	4.5361e-06	0.344032	0.822	0.69	0.107837
RPS21	4.61511e-06	-0.364062	0.94	0.943	0.109715
DSTN	4.68141e-06	-0.552711	0.519	0.621	0.111291
RPS23	5.02438e-06	-0.277744	0.987	0.992	0.119445
PTBP3	5.09431e-06	0.43153	0.639	0.517	0.121107
FNDC3B	5.32856e-06	0.446421	0.404	0.238	0.126676
DUSP2	6.12703e-06	0.660939	0.579	0.418	0.145658
MMP19	6.27502e-06	0.702657	0.368	0.207	0.149176
SLC38A2	6.34043e-06	0.36873	0.622	0.421	0.150731
IFNGR2	6.75672e-06	0.420058	0.504	0.341	0.160628
OLR1	6.76891e-06	0.414156	0.486	0.291	0.160917
RPL9	7.23932e-06	-0.272657	0.98	0.996	0.1721
LDLR	7.94017e-06	-0.676566	0.158	0.284	0.188762
PNP	8.23703e-06	0.422776	0.692	0.54	0.195819
TSC22D3	8.32669e-06	-0.400155	0.383	0.536	0.197951
IRF2BP2	8.74935e-06	-0.38826	0.674	0.762	0.207998
GAPDH	9.59705e-06	0.326285	0.93	0.874	0.228151
PPP1CB	1.01689e-05	-0.433904	0.747	0.812	0.241745
ACTB	1.05224e-05	0.302639	0.995	0.989	0.25015
ZNF33A	1.0648e-05	0.359003	0.281	0.138	0.253135
CYBB	1.10118e-05	-0.386732	0.837	0.862	0.261783
LILRB5	1.15888e-05	-0.335581	0.697	0.778	0.275501
CXCL3	1.21571e-05	0.560236	0.882	0.904	0.28901
CCL4L2	1.26389e-05	0.872651	0.576	0.421	0.300465
HSPA5	1.39152e-05	-0.487094	0.474	0.579	0.330805
COLEC12	1.47329e-05	-0.441053	0.727	0.793	0.350246
FNDC3A	1.49064e-05	0.365014	0.536	0.356	0.354371
ZBTB10	1.52877e-05	0.470636	0.331	0.188	0.363435
KYNU	1.54532e-05	0.338431	0.431	0.253	0.36737
RPS29	1.55407e-05	-0.495488	0.957	0.969	0.369449
ZNF141	1.73475e-05	-0.494561	0.15	0.28	0.412403
STX7	1.7737e-05	0.416566	0.539	0.375	0.421663
NEU1	1.78778e-05	0.402658	0.531	0.341	0.425009
DOCK4	1.79195e-05	0.322859	0.271	0.13	0.425999
CBLB	1.80106e-05	0.378628	0.271	0.134	0.428166
EEF1B2	1.83892e-05	-0.354372	0.779	0.82	0.437166
MAN1A1	1.89956e-05	-0.387752	0.784	0.858	0.451582
MTRNR2L12	1.93577e-05	-0.343055	0.516	0.628	0.460191
CD28	2.25602e-05	0.38115	0.348	0.203	0.536324
FCGR2B	2.27429e-05	-0.412217	0.677	0.743	0.540668
C3AR1	2.41433e-05	0.357849	0.714	0.521	0.573958
ISG20L2	2.57631e-05	0.36369	0.429	0.268	0.612467
ATP2B1-AS1	2.59094e-05	0.453267	0.584	0.398	0.615944
CSTB	2.64297e-05	0.364106	0.84	0.716	0.628313
CXCL1	2.6504e-05	0.696738	0.484	0.326	0.630079
LTC4S	2.70188e-05	-0.490253	0.346	0.483	0.642319
AKIRIN2	2.71202e-05	0.380696	0.481	0.318	0.644729
MITF	2.94102e-05	0.313482	0.286	0.146	0.699169
MPP1	3.02015e-05	0.339675	0.652	0.494	0.717981
FAM107B	3.02255e-05	0.439133	0.742	0.613	0.71855
ABCA1	3.13537e-05	0.507627	0.737	0.64	0.745371
CCND2	3.3009e-05	-0.462411	0.158	0.284	0.784724
CD53	3.40559e-05	0.317928	0.667	0.51	0.80961
VOPP1	3.48092e-05	-0.511596	0.343	0.46	0.82752
DSE	3.98892e-05	0.410723	0.774	0.648	0.948286
RPL10A	4.06524e-05	-0.28905	0.877	0.9	0.966429
SIPA1L1	4.08997e-05	0.33511	0.401	0.234	0.972308
ITGAV	4.23275e-05	0.313479	0.393	0.23	1
ARL4A	4.30282e-05	-0.438205	0.434	0.54	1
ERN1	4.42141e-05	0.342224	0.521	0.349	1
RNF19A	4.48819e-05	0.464673	0.456	0.31	1
ATP6V1H	4.69759e-05	0.284216	0.404	0.241	1
SRGN	4.82414e-05	-0.306701	0.987	0.996	1
EVI2A	4.87836e-05	0.356509	0.589	0.441	1
DES	4.89107e-05	-0.363529	0.173	0.303	1
CREB5	4.91755e-05	-0.544233	0.368	0.49	1
FCGR3A	5.18922e-05	0.327919	0.283	0.149	1
NUCKS1	5.37022e-05	-0.370743	0.544	0.64	1
MORF4L1	5.72836e-05	-0.331843	0.739	0.766	1
C1orf162	5.88757e-05	0.257694	0.431	0.253	1
RABGEF1	5.91058e-05	0.365088	0.526	0.372	1
GPR132	6.10406e-05	-0.458748	0.241	0.364	1
SRRM1	6.21934e-05	-0.386901	0.556	0.651	1
NUP214	6.31607e-05	0.415806	0.559	0.425	1
CTSZ	6.59381e-05	0.290257	0.917	0.889	1
DHRS3	6.61866e-05	0.278152	0.328	0.18	1
MAP4K4	6.75786e-05	0.452716	0.429	0.295	1
DRAM1	7.00651e-05	0.329197	0.416	0.261	1
ARHGEF2	7.2515e-05	0.345708	0.476	0.318	1
IL10RA	7.5433e-05	-0.375899	0.474	0.582	1
SNUPN	7.57556e-05	0.334527	0.263	0.134	1
ANKLE2	7.57665e-05	0.372213	0.419	0.276	1
AGO2	8.08181e-05	0.427952	0.519	0.368	1
DDIT4	8.10631e-05	-0.466964	0.198	0.314	1
KCNAB2	8.33817e-05	0.250267	0.263	0.13	1
P2RX4	8.36262e-05	0.271978	0.456	0.299	1
NME2	8.57506e-05	0.286719	0.777	0.632	1
TMEM70	8.59613e-05	0.334162	0.404	0.245	1
MYC	8.72686e-05	0.431973	0.251	0.126	1
PDIA4	9.57359e-05	0.262155	0.296	0.161	1
LITAF	9.82043e-05	0.458024	0.81	0.762	1
RPL4	0.000105442	-0.294646	0.822	0.858	1
RGL1	0.000106986	-0.344632	0.489	0.594	1
CARD16	0.000115819	0.267781	0.266	0.138	1
CD99	0.000117621	-0.314017	0.835	0.828	1
ITPR2	0.000127386	-0.528799	0.541	0.586	1
PRNP	0.000127732	0.43568	0.88	0.874	1
C1QA	0.000133592	-0.25146	0.977	0.996	1
GCA	0.000133866	0.258967	0.296	0.161	1
METRNL	0.000134186	-0.329837	0.832	0.862	1
BIRC3	0.000134694	-0.585587	0.619	0.697	1
GFRA2	0.000135286	-0.320737	0.243	0.372	1
RAB20	0.000135482	-0.342841	0.424	0.525	1
TMEM176B	0.00014062	-0.338644	0.642	0.697	1
WLS	0.000147298	-0.356434	0.451	0.582	1
RPL35A	0.000149579	-0.293332	0.945	0.962	1
GLIPR1	0.000162111	0.315858	0.81	0.701	1
HNRNPDL	0.000173194	-0.32871	0.614	0.728	1
IRAK2	0.000177744	0.326842	0.393	0.245	1
IER2	0.000186103	1.10134	0.647	0.556	1
RPS24	0.00018772	-0.290167	0.975	0.985	1
MORC3	0.000193061	-0.333246	0.228	0.345	1
IFITM2	0.000204099	0.341375	0.807	0.713	1
EPC1	0.000205725	0.287427	0.393	0.249	1
CYFIP1	0.000212904	0.270853	0.569	0.425	1
HIVEP1	0.000216859	-0.44085	0.301	0.41	1
SNX6	0.00021726	0.261592	0.825	0.705	1
SLC11A2	0.000222666	0.339221	0.546	0.391	1
ST3GAL6	0.000226477	0.278248	0.303	0.172	1
PCBP1-AS1	0.00023216	0.26178	0.253	0.134	1
OGFRL1	0.000241879	0.336454	0.632	0.494	1
PIAS1	0.000245826	-0.397858	0.231	0.341	1
ETV3	0.000248742	-0.285584	0.549	0.667	1
SPRY2	0.000281721	0.41679	0.313	0.18	1
PLEC	0.000286597	-0.402074	0.311	0.425	1
SLC25A44	0.000289976	-0.549546	0.328	0.433	1
EZR	0.000310187	-0.402563	0.674	0.743	1
RAB7B	0.000314445	0.422486	0.436	0.291	1
NOP53	0.000314801	-0.406667	0.574	0.636	1
MXD1	0.000315184	0.30696	0.396	0.253	1
PER1	0.000348336	-0.466544	0.263	0.368	1
AC016831.7	0.000364607	0.294061	0.404	0.253	1
SNRPD2	0.000369938	0.345154	0.559	0.406	1
SCARB2	0.000402172	0.250755	0.614	0.456	1
SPINT2	0.000413403	0.301003	0.358	0.226	1
DAB2	0.000441983	-0.279046	0.865	0.916	1
HMGB1	0.000444074	-0.289522	0.875	0.9	1
KDELR1	0.000445578	0.270143	0.521	0.387	1
S100A4	0.000450749	-0.541199	0.875	0.908	1
YWHAE	0.000466408	-0.371392	0.561	0.628	1
PARVB	0.00046685	-0.298996	0.195	0.303	1
STT3B	0.000473414	-0.32379	0.271	0.375	1
TNNI1	0.000475787	-0.310381	0.148	0.253	1
ARID5B	0.000488484	0.357023	0.401	0.264	1
HLA-A	0.00048988	0.307207	0.957	0.897	1
WDR45B	0.000490652	-0.471432	0.619	0.69	1
LGMN	0.000498902	0.356876	0.922	0.92	1
JUN	0.000534385	1.00261	0.759	0.651	1
USP15	0.000539626	-0.297552	0.451	0.552	1
SLC16A10	0.000542307	0.298557	0.461	0.326	1
KCTD12	0.000564763	0.37117	0.86	0.789	1
ITGB2	0.000573458	0.276057	0.799	0.701	1
HAVCR2	0.000582441	0.31228	0.441	0.303	1
NFAT5	0.000587054	0.356017	0.378	0.264	1
ARHGDIB	0.000614347	0.272788	0.674	0.559	1
CYP1B1	0.000630158	-0.855567	0.353	0.444	1
XBP1	0.000655811	-0.428618	0.481	0.559	1
RHEB	0.000682586	0.278	0.536	0.402	1
ASAH1	0.000697552	0.355266	0.789	0.709	1
AC016831.1	0.000722409	0.382678	0.634	0.54	1
ZC3H12C	0.000730038	0.358494	0.539	0.398	1
CD37	0.00073495	0.359979	0.581	0.448	1
ZCCHC2	0.00075163	-0.304434	0.173	0.28	1
CD93	0.000762339	0.447372	0.682	0.586	1
TRAK1	0.000779402	-0.283179	0.183	0.287	1
CD209	0.000804811	0.344801	0.667	0.563	1
SATB1	0.000824182	0.332826	0.263	0.153	1
DHRS9	0.000824274	0.264055	0.411	0.272	1
FAM49B	0.000847406	0.29246	0.514	0.387	1
IL1A	0.000882356	0.396875	0.261	0.146	1
SON	0.00088774	-0.279295	0.767	0.835	1
TLE5	0.000914193	-0.290083	0.441	0.552	1
MOB3A	0.000924564	-0.349513	0.19	0.284	1
RNASE6	0.000933823	0.265968	0.546	0.398	1
SAP18	0.000934048	-0.315039	0.534	0.628	1
ITGB1	0.000940854	-0.28813	0.732	0.782	1
MS4A7	0.00094326	0.294882	0.937	0.885	1
EMB	0.000945527	-0.396479	0.712	0.732	1
RAPGEF2	0.000960675	0.337447	0.336	0.222	1
MYL12A	0.00098394	-0.270032	0.737	0.789	1
GATM	0.00100552	0.292117	0.614	0.471	1
HSD17B4	0.00101855	0.295677	0.328	0.215	1
ADGRE5	0.00103135	-0.466437	0.396	0.475	1
EIF4B	0.00106145	-0.267027	0.704	0.739	1
USP12	0.0011481	0.326803	0.471	0.356	1
YY1	0.00116009	-0.414149	0.416	0.49	1
PTPRC	0.001171	-0.265636	0.822	0.843	1
ATP2B1	0.00124373	0.349285	0.805	0.736	1
RASSF5	0.00125404	0.276044	0.256	0.149	1
TNNT1	0.00128211	-0.288674	0.246	0.349	1
MEF2A	0.00128235	-0.310175	0.499	0.567	1
ZBTB4	0.00128476	-0.337308	0.281	0.375	1
SPRED1	0.00134761	0.275462	0.627	0.494	1
TTYH3	0.00134875	0.299371	0.581	0.452	1
NCF4	0.00137767	-0.310062	0.556	0.621	1
CYCS	0.00139665	-0.658861	0.627	0.682	1
ARHGAP24	0.00141774	-0.287568	0.19	0.287	1
HSPA6	0.00141783	0.547681	0.351	0.234	1
CD86	0.00142251	0.253227	0.416	0.28	1
PHLDA1	0.00144517	0.496937	0.697	0.636	1
PFKFB3	0.00151136	-0.347508	0.579	0.636	1
ADAM28	0.00151591	-0.329657	0.165	0.253	1
MACF1	0.00154195	0.285557	0.574	0.452	1
CTNNB1	0.00158392	-0.347603	0.707	0.736	1
LINC-PINT	0.00168927	0.283905	0.717	0.59	1
SRGAP2C	0.00168982	-0.295374	0.193	0.284	1
EIF2AK4	0.00177691	-0.407316	0.258	0.337	1
PDIA3	0.00190687	-0.345404	0.434	0.517	1
CDC37	0.00193765	0.288209	0.559	0.429	1
DNAJB9	0.00201771	0.277766	0.258	0.157	1
GNA15	0.00202857	-0.350099	0.336	0.418	1
AC016831.5	0.00211883	0.265753	0.569	0.448	1
TMEM258	0.00213369	0.258185	0.644	0.506	1
LAPTM4A	0.00215019	-0.278426	0.649	0.682	1
CTSB	0.00224779	0.264727	0.955	0.916	1
SYK	0.00225358	-0.28978	0.479	0.548	1
PPP4R3A	0.00228105	-0.444547	0.484	0.536	1
SEPTIN11	0.0022962	-0.346928	0.383	0.46	1
RPS26	0.00231428	-0.290546	0.915	0.912	1
SPCS1	0.0023224	0.251298	0.378	0.264	1
ALG13	0.0023416	-0.681478	0.449	0.502	1
CCRL2	0.00238805	0.309837	0.614	0.494	1
N4BP2L2	0.0024948	-0.307984	0.459	0.548	1
PRPF4B	0.00250552	-0.32213	0.298	0.387	1
RSRP1	0.00253436	0.250383	0.566	0.414	1
KLF3	0.00257695	-0.389932	0.469	0.525	1
RABAC1	0.00266248	-0.364785	0.246	0.326	1
TACC1	0.00269015	-0.343715	0.719	0.724	1
LTBP2	0.00269605	-0.316868	0.251	0.341	1
DEK	0.00292965	-0.311536	0.664	0.674	1
LPCAT2	0.00297808	-0.364807	0.231	0.307	1
JDP2	0.00298097	-0.291769	0.195	0.28	1
EIF4E	0.0031081	0.544151	0.739	0.678	1
CALR	0.00315885	-0.300781	0.559	0.613	1
RILPL2	0.00329898	0.27374	0.644	0.51	1
ANKRD12	0.0033497	-0.295323	0.647	0.686	1
DOCK11	0.00349652	-0.308935	0.206	0.291	1
SELENOH	0.00354519	0.262907	0.416	0.303	1
XRCC6	0.00359486	-0.317724	0.444	0.513	1
DUSP1	0.00360533	0.562228	0.875	0.858	1
AL133330.1	0.00375556	0.2598	0.321	0.218	1
SRA1	0.00382357	-0.347218	0.296	0.395	1
GRB2	0.00391448	-0.278281	0.737	0.766	1
MED13L	0.00406369	-0.30199	0.516	0.582	1
MBP	0.0040872	-0.352402	0.469	0.54	1
PPP2R5C	0.00421121	-0.294755	0.401	0.483	1
EGR1	0.00424537	0.998612	0.622	0.533	1
CYB5D1	0.00437245	0.364455	0.499	0.391	1
TMED10	0.00437973	-0.307492	0.416	0.464	1
OCIAD1	0.00442637	-0.322041	0.298	0.368	1
NCOA4	0.00458951	0.285039	0.667	0.548	1
COMT	0.00475641	-0.321444	0.431	0.483	1
UBR5	0.00483697	-0.276806	0.201	0.284	1
NFKB1	0.00505613	0.28423	0.837	0.858	1
LRRFIP1	0.00509964	-0.278971	0.707	0.716	1
STK4	0.00531633	0.336751	0.589	0.464	1
NINJ1	0.00538106	0.329167	0.86	0.774	1
BAZ1A	0.00546497	-0.2741	0.594	0.651	1
KMT2A	0.00565777	-0.342362	0.286	0.36	1
SEC62	0.00566209	-0.276385	0.622	0.632	1
PIK3CG	0.00566747	-0.265437	0.233	0.326	1
TNFAIP2	0.00585839	-0.286306	0.709	0.701	1
ITGB5	0.00619093	-0.291862	0.241	0.318	1
TNS3	0.00629689	-0.281324	0.368	0.448	1
TFRC	0.00640184	-0.51781	0.664	0.709	1
SMAP2	0.00643181	-0.347682	0.647	0.682	1
IDS	0.00646959	-0.311772	0.499	0.559	1
GNAQ	0.00669237	-0.309915	0.516	0.559	1
MKNK2	0.00683123	-0.313407	0.238	0.322	1
ARL5B	0.00696171	0.315553	0.724	0.628	1
ZNF148	0.00719133	-0.340205	0.19	0.264	1
DST	0.00805496	-0.271827	0.333	0.406	1
NDRG1	0.00815022	-0.30765	0.19	0.264	1
ALDH1A1	0.0085714	0.380991	0.434	0.337	1
MT-ND4L	0.00867746	-0.2541	0.714	0.736	1
NDUFC1	0.00881052	-0.272728	0.203	0.276	1
HECTD2	0.00938003	0.252626	0.258	0.169	1
SMCHD1	0.00946189	-0.268848	0.393	0.464	1
CCDC107	0.00975066	-0.382172	0.216	0.287	1
KMT2E	0.0100215	-0.255609	0.649	0.686	1
RPN2	0.0101245	-0.258351	0.318	0.402	1
PIM3	0.0101397	0.283566	0.757	0.682	1
LYSMD3	0.010279	-0.253815	0.243	0.314	1
ITSN2	0.0105701	-0.31347	0.388	0.444	1
RASSF2	0.0106802	-0.298728	0.241	0.307	1
GLA	0.0107359	0.264999	0.459	0.333	1
ANTXR2	0.0109189	-0.357255	0.326	0.387	1
ATXN1	0.0113196	0.278272	0.376	0.287	1
RAB8B	0.0113477	0.290624	0.534	0.444	1
ZNF644	0.0113716	-0.293737	0.326	0.387	1
COTL1	0.0116743	0.287614	0.459	0.368	1
PPIF	0.0123121	0.257779	0.336	0.249	1
JMJD1C	0.0128093	-0.274755	0.825	0.831	1
FGFR1	0.0128549	-0.380143	0.406	0.464	1
PLAAT3	0.0133637	-0.30596	0.321	0.387	1
AAK1	0.0140229	-0.309552	0.481	0.506	1
INTS6	0.0141014	0.347091	0.474	0.36	1
AKAP9	0.014694	-0.308698	0.481	0.521	1
GGCX	0.0151766	-0.26354	0.263	0.333	1
RBM8A	0.0151792	-0.277115	0.519	0.563	1
CCL8	0.0153761	0.486007	0.351	0.264	1
TOB2	0.0156055	-0.320969	0.474	0.525	1
DDAH2	0.0158543	-0.326682	0.373	0.425	1
RALBP1	0.01619	-0.258514	0.441	0.49	1
ZC3H12A	0.0166977	-0.288357	0.381	0.448	1
LUCAT1	0.0172564	-0.512563	0.689	0.705	1
C12orf57	0.0177027	-0.251095	0.216	0.287	1
GGNBP2	0.0178439	-0.30507	0.308	0.368	1
PA2G4	0.0187471	-0.281521	0.296	0.36	1
MAP2K3	0.0189934	0.255491	0.774	0.751	1
ZFYVE16	0.0200447	-0.280359	0.709	0.724	1
GOLIM4	0.0202959	0.263684	0.444	0.356	1
ARC	0.0213488	-0.390893	0.211	0.287	1
NR4A3	0.0214377	0.282623	0.807	0.797	1
RHOQ	0.0215011	-0.376261	0.529	0.563	1
H1FX	0.0215503	0.263766	0.546	0.452	1
CDC73	0.0219423	-0.251881	0.263	0.326	1
CLEC7A	0.022056	0.315581	0.331	0.257	1
HNRNPR	0.0227997	-0.268911	0.306	0.364	1
IRF8	0.0257798	-0.292156	0.318	0.383	1
SNX13	0.0258356	-0.255983	0.206	0.268	1
PIK3R1	0.0260082	0.266803	0.516	0.41	1
SCO2	0.026328	-0.297727	0.195	0.257	1
SLFN11	0.0275299	-0.558698	0.336	0.379	1
MT-ATP8	0.0276143	-0.289084	0.338	0.395	1
HMOX1	0.0277742	-0.471686	0.679	0.713	1
ARHGAP5	0.0278201	-0.258391	0.602	0.632	1
CHD1	0.028885	-0.411692	0.519	0.544	1
ARID5A	0.0292082	-0.276522	0.203	0.264	1
TLE4	0.0308053	-0.280911	0.499	0.571	1
CCNL1	0.0308849	0.291184	0.789	0.701	1
IGFBP4	0.031795	-0.25653	0.361	0.418	1
SEPTIN7	0.031819	-0.280223	0.401	0.437	1
RANBP2	0.0318205	-0.335244	0.617	0.644	1
PRDM1	0.0319374	0.342311	0.434	0.352	1
DPYSL2	0.0319718	-0.279413	0.524	0.567	1
HIST1H4C	0.0324953	-0.28834	0.283	0.337	1
ATP13A3	0.0340094	0.259026	0.797	0.759	1
FAM177A1	0.0346348	-0.372122	0.346	0.383	1
SERINC5	0.0353676	-0.34468	0.368	0.418	1
GAS7	0.0358531	-0.279279	0.401	0.456	1
MMP9	0.0374556	0.501294	0.569	0.563	1
SEMA4A	0.0384967	-0.299704	0.311	0.364	1
DNAJC3	0.0389013	-0.268665	0.286	0.333	1
BST2	0.0400416	-0.263444	0.581	0.605	1
CLEC2B	0.0429658	0.310646	0.449	0.368	1
PDGFC	0.0458026	-0.256061	0.298	0.364	1
PPIL4	0.0471213	-0.271119	0.276	0.322	1
SAT1	0.0477844	-0.268513	1	0.989	1
CCDC59	0.0492939	-0.273776	0.216	0.268	1
PAFAH1B1	0.0493443	-0.30906	0.346	0.387	1

## Sheet: GO (C1 & C2)
Category	Term	Count	%	PValue	Genes	List Total	Pop Hits	Pop Total	Fold Enrichment	Bonferroni	Benjamini	FDR
GOTERM_BP_DIRECT	GO:0006954~inflammatory response	26	10.1167	4.03176e-11	PTGER4, IL1RN, CCL3L1, ITGB2, LY96, CXCL1, CXCL3, PTGS2, CCL8, CLEC7A, IRAK2, CCRL2, CCL4, CCL3, C3AR1, SPP1, OLR1, HAVCR2, MAP2K3, LY86, NFKB1, IL1A, IL1B, NINJ1, S100A9, CD44	235	411	19256	5.18358	8.20867e-08	8.20867e-08	8.07965e-08
GOTERM_BP_DIRECT	GO:0071222~cellular response to lipopolysaccharide	14	5.44747	7.18066e-07	MAP2K3, CD86, ABCA1, LY96, CXCL1, CXCL3, KMO, LITAF, NFKB1, IL1A, SLC7A5, IL1B, CARD16, HAVCR2	235	193	19256	5.94387	0.00146092	0.000730991	0.000719502
GOTERM_BP_DIRECT	GO:0043066~negative regulation of apoptotic process	22	8.56031	1.96921e-06	PRNP, ANKLE2, TNFAIP8, EGR3, BCL2A1, CITED2, DUSP1, NME2, MITF, PIK3R1, SOD2, MMP9, NFKB1, SOCS3, MYC, PIM1, CD28, PPIF, SPRY2, PIM3, CD44, MAP4K4	235	526	19256	3.42717	0.00400129	0.00133644	0.00131543
GOTERM_BP_DIRECT	GO:0006955~immune response	21	8.17121	2.65233e-06	PTGER4, IFITM3, CD86, IL1RN, IFITM2, TNFSF15, CCL4L2, CBLB, HLA-A, PIK3R1, GEM, IL1A, FCGR3A, CCL8, PNP, IL1B, CCRL2, CCL4, CCL3, LCP2, GBP2	235	492	19256	3.49746	0.0053856	0.00135004	0.00132882
GOTERM_BP_DIRECT	GO:0030593~neutrophil chemotaxis	9	3.50195	6.93752e-06	CCL8, CCL3L1, IL1B, ITGB2, CCL4, CCL3, CXCL1, CXCL3, S100A9	235	82	19256	8.99346	0.0140256	0.00282496	0.00278056
GOTERM_BP_DIRECT	GO:0071347~cellular response to interleukin-1	9	3.50195	1.38821e-05	CCL8, CCL3L1, MYC, CCL4, CCL3, KMO, GBP2, HIF1A, NFKB1	235	90	19256	8.19404	0.0278685	0.00464052	0.00456759
GOTERM_BP_DIRECT	GO:0030335~positive regulation of cell migration	14	5.44747	1.59546e-05	FLT1, PIK3R1, SOD2, MMP9, ACTG1, SDCBP, GPNMB, CLEC7A, IL1B, NUMB, CCL3, SPRY2, ITGAV, MAP4K4	235	256	19256	4.48112	0.031962	0.00464052	0.00456759
GOTERM_BP_DIRECT	GO:0071346~cellular response to interferon-gamma	9	3.50195	2.79194e-05	CCL8, CCL3L1, MYC, CCL4, CCL3, GBP2, RAB7B, GAPDH, ACTG1	235	99	19256	7.44913	0.0552593	0.00710549	0.00699382
GOTERM_BP_DIRECT	GO:0032743~positive regulation of interleukin-2 production	6	2.33463	7.03888e-05	CD86, IL1A, PNP, CLEC7A, IL1B, CD28	235	36	19256	13.6567	0.13352	0.0159235	0.0156732
GOTERM_BP_DIRECT	GO:0014070~response to organic cyclic compound	7	2.72374	8.74021e-05	BTG2, ACSL1, NAMPT, TET2, PLIN2, ACSL3, DUSP6	235	60	19256	9.55972	0.163023	0.0177951	0.0175154
GOTERM_BP_DIRECT	GO:0032496~response to lipopolysaccharide	10	3.89105	0.000125778	PTGER4, AKIRIN2, JUN, IL1B, PELI1, LY96, SOD2, TRIB1, PTGS2, S100A9	235	156	19256	5.25259	0.225935	0.0232803	0.0229144
GOTERM_BP_DIRECT	GO:0006915~apoptotic process	20	7.7821	0.000165195	JUN, TNFAIP8, BCL2A1, TNFSF15, ITGB2, STK4, MMP9, NFKB1, IL1A, MARCKS, DRAM1, LGALS1, IL1B, RASSF5, PIM1, PMAIP1, PIM3, SGK1, PHLDA1, S100A9	235	607	19256	2.69985	0.285638	0.0280281	0.0275876
GOTERM_BP_DIRECT	GO:0070098~chemokine-mediated signaling pathway	7	2.72374	0.000206924	CCL8, CCL3L1, CCRL2, CCL4, CCL3, CXCL1, CXCL3	235	70	19256	8.19404	0.343834	0.0324075	0.0318982
GOTERM_BP_DIRECT	GO:0045429~positive regulation of nitric oxide biosynthetic process	6	2.33463	0.00031317	P2RX4, CLEC7A, IL1B, ITGB2, SOD2, PTGS2	235	49	19256	10.0335	0.4715	0.0455438	0.044828
GOTERM_BP_DIRECT	GO:0032760~positive regulation of tumor necrosis factor production	8	3.11284	0.000352411	IL1A, FCGR3A, CLEC7A, CCL3, LY96, ARHGEF2, PIK3R1, HAVCR2	235	108	19256	6.06966	0.512095	0.0478339	0.0470821
GOTERM_BP_DIRECT	GO:0010575~positive regulation of vascular endothelial growth factor production	5	1.94553	0.000454394	IL1A, IL1B, C3AR1, PTGS2, HIF1A	235	30	19256	13.6567	0.60361	0.0577106	0.0568036
GOTERM_BP_DIRECT	GO:0070374~positive regulation of ERK1 and ERK2 cascade	11	4.28016	0.000494778	IL1A, JUN, CCL8, GPNMB, CCL3L1, CCL4, CCL3, SPRY2, RAPGEF2, CD44, HAVCR2	235	228	19256	3.95327	0.634912	0.0577106	0.0568036
GOTERM_BP_DIRECT	GO:0008285~negative regulation of cell proliferation	16	6.22568	0.000519182	JUN, BTG2, BTG1, CCL3L1, DUSP1, CXCL1, STK4, PTGS2, SOD2, IL1A, GPNMB, ASPH, IL1B, RASSF5, SPRY2, RAPGEF2	235	459	19256	2.85631	0.652618	0.0577106	0.0568036
GOTERM_BP_DIRECT	GO:0016241~regulation of macroautophagy	6	2.33463	0.000538557	ERN1, RHEB, ATP6V1B2, ATP6V1H, GAPDH, SNX6	235	55	19256	8.93896	0.666061	0.0577106	0.0568036
GOTERM_BP_DIRECT	GO:0007568~aging	10	3.89105	0.000630569	JUN, BCL2A1, KYNU, NAMPT, ITGB2, ATP2B1, KMO, SOD2, PTGS2, LITAF	235	194	19256	4.22373	0.72314	0.0641919	0.063183
GOTERM_BP_DIRECT	GO:0042981~regulation of apoptotic process	11	4.28016	0.00073607	EGR1, TNFAIP8, LGALS1, RASSF5, PPIF, NME2, EPC1, CCNL1, SGK1, ACTB, CTSB	235	240	19256	3.7556	0.776689	0.0685078	0.067431
GOTERM_BP_DIRECT	GO:0035924~cellular response to vascular endothelial growth factor stimulus	5	1.94553	0.000740261	ERN1, MAP2K3, FLT1, EGR3, SPRY2	235	34	19256	12.0501	0.778588	0.0685078	0.067431
GOTERM_BP_DIRECT	GO:0045766~positive regulation of angiogenesis	9	3.50195	0.000907787	IL1A, FLT1, BTG1, IL1B, AGO2, ITGB2, NINJ1, C3AR1, HIF1A	235	164	19256	4.49673	0.84262	0.0803588	0.0790958
GOTERM_BP_DIRECT	GO:0000165~MAPK cascade	8	3.11284	0.000973992	MAP2K3, MYC, IL1B, CCL3, RAPGEF2, DUSP6, RASGRP3, MAP4K4	235	128	19256	5.12128	0.862484	0.082627	0.0813283
GOTERM_BP_DIRECT	GO:0042102~positive regulation of T cell proliferation	6	2.33463	0.00115912	CD86, PNP, CD209, IL1B, CD28, HAVCR2	235	65	19256	7.56373	0.905706	0.0943989	0.0929153
GOTERM_BP_DIRECT	GO:0045893~positive regulation of transcription, DNA-templated	20	7.7821	0.00123954	MAP2K3, CD86, EGR1, EGR2, JUN, CITED2, NCOA4, NME2, ARID5B, MITF, HIF1A, NFKB1, ACTB, KLF6, ASPH, MYC, IL1B, SPP1, PIM1, EPC1	235	716	19256	2.28884	0.919963	0.0944155	0.0929316
GOTERM_BP_DIRECT	GO:0031663~lipopolysaccharide-mediated signaling pathway	5	1.94553	0.00125207	IRAK2, IL1B, LY86, CCL3, LY96	235	39	19256	10.5052	0.921982	0.0944155	0.0929316
GOTERM_BP_DIRECT	GO:0046718~viral entry into host cell	7	2.72374	0.00146458	SCARB2, CD86, CR1, NPC1, CD209, ITGAV, CTSB	235	101	19256	5.67904	0.949413	0.106496	0.104822
GOTERM_BP_DIRECT	GO:0010628~positive regulation of gene expression	16	6.22568	0.00158193	NFAT5, EGR1, CITED2, MITF, PRDM1, HIF1A, ACTG1, IL1A, CLEC7A, MYC, IL1B, AGO2, CCL3, CD28, SPRY2, SLC38A2	235	513	19256	2.55565	0.960179	0.111062	0.109317
GOTERM_BP_DIRECT	GO:0050850~positive regulation of calcium-mediated signaling	4	1.55642	0.00173342	P2RX4, CLEC7A, CCL4, CCL3	235	20	19256	16.3881	0.970762	0.113846	0.112057
GOTERM_BP_DIRECT	GO:0000188~inactivation of MAPK activity	4	1.55642	0.00173342	DUSP2, SPRED1, DUSP1, DUSP6	235	20	19256	16.3881	0.970762	0.113846	0.112057
GOTERM_BP_DIRECT	GO:0007566~embryo implantation	5	1.94553	0.00180878	VMP1, IL1B, SPP1, PTGS2, MMP9	235	43	19256	9.52796	0.974928	0.114049	0.112257
GOTERM_BP_DIRECT	GO:0071356~cellular response to tumor necrosis factor	8	3.11284	0.00184854	ASAH1, CCL8, CCL3L1, CCL4, CCL3, ARHGEF2, GBP2, NFKB1	235	143	19256	4.58408	0.976881	0.114049	0.112257
GOTERM_BP_DIRECT	GO:0002548~monocyte chemotaxis	5	1.94553	0.00214284	FLT1, CCL8, CCL3L1, CCL4, CCL3	235	45	19256	9.10449	0.987317	0.128318	0.126302
GOTERM_BP_DIRECT	GO:0050790~regulation of catalytic activity	13	5.05837	0.00227198	DOCK4, ANKLE2, JUN, CXCL1, SOD2, HIF1A, RABGEF1, ARHGDIB, ALDH1A1, ATP6V1H, ARHGEF2, SGK1, CTSB	235	376	19256	2.83305	0.990255	0.132164	0.130087
GOTERM_BP_DIRECT	GO:0042130~negative regulation of T cell proliferation	5	1.94553	0.00272022	CD86, CR1, GPNMB, PELI1, HAVCR2	235	48	19256	8.53546	0.996097	0.153844	0.151426
GOTERM_BP_DIRECT	GO:0008217~regulation of blood pressure	6	2.33463	0.00291301	P2RX4, ATP2B1, ATP1A1, SOD2, SGK1, PTGS2	235	80	19256	6.14553	0.997367	0.160294	0.157775
GOTERM_BP_DIRECT	GO:0045944~positive regulation of transcription from RNA polymerase II promoter	27	10.5058	0.00309406	NFAT5, CITED2, PIK3R1, HIF1A, LITAF, BACH1, MYC, NAMPT, EPC1, IER2, AKIRIN2, EGR1, JUN, EGR2, EGR3, TET2, NME2, MITF, NFKB1, ZNF33A, IL1A, KLF6, NR4A3, IL1B, AGO2, CD28, ARHGEF2	235	1201	19256	1.84212	0.998181	0.165776	0.163171
GOTERM_BP_DIRECT	GO:0042493~response to drug	11	4.28016	0.00321968	JUN, LGALS1, PNP, NPC1, ACSL1, MYC, PLIN2, ATP1A1, SOD2, PTGS2, DUSP6	235	293	19256	3.07626	0.998592	0.168084	0.165442
GOTERM_BP_DIRECT	GO:0051092~positive regulation of NF-kappaB transcription factor activity	8	3.11284	0.00347281	CLEC7A, IRAK2, IL1B, ITGB2, CARD16, ARHGEF2, RAB7B, S100A9	235	160	19256	4.09702	0.999161	0.176227	0.173457
GOTERM_BP_DIRECT	GO:0035556~intracellular signal transduction	14	5.44747	0.00354877	DUSP1, CBLB, CXCL1, STK4, SDCBP, SOCS3, IRAK2, CD209, RASSF5, RAPGEF2, LCP2, ARHGEF2, SGK1, MAP4K4	235	450	19256	2.54926	0.999281	0.176227	0.173457
GOTERM_BP_DIRECT	GO:0046697~decidualization	4	1.55642	0.00417794	CITED2, SPP1, PTGS2, CTSB	235	27	19256	12.1393	0.999801	0.193506	0.190464
GOTERM_BP_DIRECT	GO:0032753~positive regulation of interleukin-4 production	4	1.55642	0.00417794	CD86, SLC7A5, CD28, HAVCR2	235	27	19256	12.1393	0.999801	0.193506	0.190464
GOTERM_BP_DIRECT	GO:0071260~cellular response to mechanical stimulus	6	2.33463	0.00418185	PTGER4, IL1B, ATP1A1, PTGS2, SLC38A2, NFKB1	235	87	19256	5.65106	0.999803	0.193506	0.190464
GOTERM_BP_DIRECT	GO:0070371~ERK1 and ERK2 cascade	5	1.94553	0.00446334	PTGER4, MYC, SPRY2, ITGAV, DUSP6	235	55	19256	7.44913	0.999889	0.201941	0.198767
GOTERM_BP_DIRECT	GO:0010629~negative regulation of gene expression	11	4.28016	0.00456752	AKIRIN2, SLC7A5, CITED2, MYC, CCL3, CD28, PRDM1, HIF1A, NFKB1, HAVCR2, LGMN	235	308	19256	2.92644	0.99991	0.202162	0.198985
GOTERM_BP_DIRECT	GO:0051928~positive regulation of calcium ion transport	4	1.55642	0.00512702	P2RX4, CCL4, CCL3, ATP2B1	235	29	19256	11.3021	0.999971	0.222098	0.218608
GOTERM_BP_DIRECT	GO:0019722~calcium-mediated signaling	6	2.33463	0.00530124	RCAN1, FCGR3A, P2RX4, CCRL2, CCL3, CALM3	235	92	19256	5.34394	0.99998	0.224861	0.221327
GOTERM_BP_DIRECT	GO:0001774~microglial cell activation	4	1.55642	0.0056462	JUN, IFNGR2, NAMPT, ITGB2	235	30	19256	10.9254	0.99999	0.234606	0.230918
GOTERM_BP_DIRECT	GO:0035633~maintenance of permeability of blood-brain barrier	4	1.55642	0.00619578	PTGS2, ACTB, TJP2, ACTG1	235	31	19256	10.573	0.999997	0.252292	0.248327
GOTERM_BP_DIRECT	GO:0071902~positive regulation of protein serine/threonine kinase activity	5	1.94553	0.00683536	ACSL1, PIM1, SPRY2, CALM3, STK4	235	62	19256	6.6081	0.999999	0.272878	0.26859
GOTERM_BP_DIRECT	GO:0009612~response to mechanical stimulus	5	1.94553	0.00723058	PTGER4, BTG2, JUN, CITED2, ACTG1	235	63	19256	6.50321	1	0.282841	0.278395
GOTERM_BP_DIRECT	GO:0071394~cellular response to testosterone stimulus	3	1.16732	0.00752357	MYC, NCOA4, SPP1	235	11	19256	22.3474	1	0.282841	0.278395
GOTERM_BP_DIRECT	GO:0032308~positive regulation of prostaglandin secretion	3	1.16732	0.00752357	IL1A, P2RX4, IL1B	235	11	19256	22.3474	1	0.282841	0.278395
GOTERM_BP_DIRECT	GO:0002931~response to ischemia	5	1.94553	0.00764059	MAP2K3, RCAN1, EGR1, P2RX4, PPIF	235	64	19256	6.4016	1	0.282841	0.278395
GOTERM_BP_DIRECT	GO:0048247~lymphocyte chemotaxis	4	1.55642	0.00803121	CCL8, CCL3L1, CCL4, CCL3	235	34	19256	9.64005	1	0.286281	0.281782
GOTERM_BP_DIRECT	GO:0043547~positive regulation of GTPase activity	8	3.11284	0.00825155	CCL8, CCL3L1, CCL4, ARAP2, CCL3, RAPGEF2, RASGRP3, MAP4K4	235	188	19256	3.48683	1	0.286281	0.281782
GOTERM_BP_DIRECT	GO:0032755~positive regulation of interleukin-6 production	6	2.33463	0.00848071	IL1A, AKIRIN2, CLEC7A, IL1B, ARHGEF2, RAB7B	235	103	19256	4.77323	1	0.286281	0.281782
GOTERM_BP_DIRECT	GO:0001819~positive regulation of cytokine production	5	1.94553	0.00850584	PTGER4, IL1A, PELI1, CD28, GAPDH	235	66	19256	6.20761	1	0.286281	0.281782
GOTERM_BP_DIRECT	GO:0097192~extrinsic apoptotic signaling pathway in absence of ligand	4	1.55642	0.00870652	IL1A, BCL2A1, IL1B, ITGAV	235	35	19256	9.36462	1	0.286281	0.281782
GOTERM_BP_DIRECT	GO:0043408~regulation of MAPK cascade	4	1.55642	0.00870652	SPRED1, ATP6AP2, STK4, MAP4K4	235	35	19256	9.36462	1	0.286281	0.281782
GOTERM_BP_DIRECT	GO:0098609~cell-cell adhesion	8	3.11284	0.0087178	VMP1, LGALS1, CD93, ITGB2, ITGAV, FNDC3A, CD44, TJP2	235	190	19256	3.45012	1	0.286281	0.281782
GOTERM_BP_DIRECT	GO:0043123~positive regulation of I-kappaB kinase/NF-kappaB signaling	8	3.11284	0.00920844	IL1A, LGALS1, CLEC7A, IL1B, PELI1, CARD16, GAPDH, LITAF	235	192	19256	3.41418	1	0.297593	0.292916
GOTERM_BP_DIRECT	GO:0009410~response to xenobiotic stimulus	9	3.50195	0.00947652	JUN, PNP, NPC1, MYC, PLIN2, ATP1A1, SOD2, PTGS2, DUSP6	235	241	19256	3.06002	1	0.301472	0.296734
GOTERM_BP_DIRECT	GO:0032367~intracellular cholesterol transport	3	1.16732	0.0105006	ABCA1, NPC1, NPC2	235	13	19256	18.9093	1	0.323929	0.318838
GOTERM_BP_DIRECT	GO:0043922~negative regulation by host of viral transcription	3	1.16732	0.0105006	JUN, CCL4, CCL3	235	13	19256	18.9093	1	0.323929	0.318838
GOTERM_BP_DIRECT	GO:0061844~antimicrobial humoral immune response mediated by antimicrobial peptide	6	2.33463	0.010679	CCL8, RNASE6, CXCL1, CXCL3, GAPDH, S100A9	235	109	19256	4.51048	1	0.324513	0.319413
GOTERM_BP_DIRECT	GO:0035335~peptidyl-tyrosine dephosphorylation	4	1.55642	0.0109276	PTPN1, DUSP2, DUSP1, DUSP6	235	38	19256	8.62531	1	0.326934	0.321795
GOTERM_BP_DIRECT	GO:0050729~positive regulation of inflammatory response	6	2.33463	0.0110798	PTGER4, LGALS1, IL1B, NINJ1, CCL3, S100A9	235	110	19256	4.46948	1	0.326934	0.321795
GOTERM_BP_DIRECT	GO:0009615~response to virus	6	2.33463	0.0114907	IFITM3, CCL8, IFITM2, NPC2, IFNGR2, CCL4	235	111	19256	4.42921	1	0.330589	0.325393
GOTERM_BP_DIRECT	GO:0007165~signal transduction	26	10.1167	0.0115284	NFAT5, IL1RN, CBLB, CXCL1, PIK3R1, STK4, HIF1A, CCL8, GPNMB, HLX, RASSF5, CCL4, NAMPT, SPP1, ABL2, MPP1, CD53, MAP2K3, TNFSF15, ARAP2, GEM, NFKB1, NR4A3, P2RX4, RHEB, IL1B	235	1267	19256	1.68149	1	0.330589	0.325393
GOTERM_BP_DIRECT	GO:0001525~angiogenesis	9	3.50195	0.0121573	JUN, FLT1, CEMIP2, NINJ1, MMP19, ITGAV, PTGS2, HIF1A, ACTG1	235	252	19256	2.92644	1	0.34378	0.338377
GOTERM_BP_DIRECT	GO:0033120~positive regulation of RNA splicing	3	1.16732	0.0139118	ERN1, PIK3R1, SLC38A2	235	15	19256	16.3881	1	0.388007	0.381908
GOTERM_BP_DIRECT	GO:0043409~negative regulation of MAPK cascade	4	1.55642	0.0152946	DUSP2, SPRED1, DUSP1, DUSP6	235	43	19256	7.62237	1	0.415196	0.408671
GOTERM_BP_DIRECT	GO:1901216~positive regulation of neuron death	4	1.55642	0.0152946	PRNP, EGR1, ITGB2, KMO	235	43	19256	7.62237	1	0.415196	0.408671
GOTERM_BP_DIRECT	GO:0032729~positive regulation of interferon-gamma production	5	1.94553	0.0157034	SLC7A5, CLEC7A, IL1B, HLA-A, HAVCR2	235	79	19256	5.1861	1	0.417067	0.410512
GOTERM_BP_DIRECT	GO:0030278~regulation of ossification	3	1.16732	0.0157732	PTGER4, EGR2, DHRS3	235	16	19256	15.3638	1	0.417067	0.410512
GOTERM_BP_DIRECT	GO:0043407~negative regulation of MAP kinase activity	4	1.55642	0.0172785	PTPN1, DUSP1, IL1B, SPRY2	235	45	19256	7.28359	1	0.451013	0.443925
GOTERM_BP_DIRECT	GO:0048245~eosinophil chemotaxis	3	1.16732	0.0177346	CCL8, CCL4, CCL3	235	17	19256	14.4601	1	0.457059	0.449876
GOTERM_BP_DIRECT	GO:0043065~positive regulation of apoptotic process	10	3.89105	0.0191814	TNFAIP8, JUN, LGALS1, DUSP1, PMAIP1, STK4, PTGS2, PHLDA1, MMP9, DUSP6	235	328	19256	2.49818	1	0.481672	0.474102
GOTERM_BP_DIRECT	GO:0034976~response to endoplasmic reticulum stress	5	1.94553	0.0192489	ERN1, MARCKS, DNAJB9, PIK3R1, PDIA4	235	84	19256	4.87741	1	0.481672	0.474102
GOTERM_BP_DIRECT	GO:1904646~cellular response to beta-amyloid	4	1.55642	0.0193994	PRNP, NAMPT, SNX6, LGMN	235	47	19256	6.97365	1	0.481672	0.474102
GOTERM_BP_DIRECT	GO:0010976~positive regulation of neuron projection development	6	2.33463	0.0201336	SCARB2, EHD1, NME2, ABL2, RAPGEF2, S100A9	235	128	19256	3.84096	1	0.485594	0.477961
GOTERM_BP_DIRECT	GO:0035914~skeletal muscle cell differentiation	4	1.55642	0.0205113	EGR1, EGR2, BTG2, CITED2	235	48	19256	6.82837	1	0.485594	0.477961
GOTERM_BP_DIRECT	GO:0003151~outflow tract morphogenesis	4	1.55642	0.0205113	JUN, CITED2, HIF1A, DHRS3	235	48	19256	6.82837	1	0.485594	0.477961
GOTERM_BP_DIRECT	GO:1902895~positive regulation of pri-miRNA transcription from RNA polymerase II promoter	4	1.55642	0.0205113	EGR1, JUN, MYC, HIF1A	235	48	19256	6.82837	1	0.485594	0.477961
GOTERM_BP_DIRECT	GO:0070373~negative regulation of ERK1 and ERK2 cascade	5	1.94553	0.0207946	PTPN1, SPRED1, DUSP1, SPRY2, DUSP6	235	86	19256	4.76398	1	0.486642	0.478994
GOTERM_BP_DIRECT	GO:0015918~sterol transport	3	1.16732	0.0219473	NPC1, NPC2, PLTP	235	19	19256	12.938	1	0.503373	0.495462
GOTERM_BP_DIRECT	GO:1902600~hydrogen ion transmembrane transport	6	2.33463	0.022004	C15ORF48, SLC11A2, ATP6AP2, ATP6V1B2, ATP6V1H, ATP1A1	235	131	19256	3.753	1	0.503373	0.495462
GOTERM_BP_DIRECT	GO:0007267~cell-cell signaling	8	3.11284	0.0226287	CCL8, GPNMB, IL1B, NAMPT, ITGB2, CCL4, CCL3, S100A9	235	230	19256	2.8501	1	0.510978	0.502947
GOTERM_BP_DIRECT	GO:0008630~intrinsic apoptotic signaling pathway in response to DNA damage	4	1.55642	0.0228384	BCL2A1, PIK3R1, SOD2, FNIP2	235	50	19256	6.55523	1	0.510978	0.502947
GOTERM_BP_DIRECT	GO:0042110~T cell activation	4	1.55642	0.0240535	CLEC7A, CD28, CBLB, CD44	235	51	19256	6.4267	1	0.517724	0.509587
GOTERM_BP_DIRECT	GO:0007265~Ras protein signal transduction	5	1.94553	0.0241093	SDCBP, RABGEF1, JUN, RAPGEF2, RASGRP3	235	90	19256	4.55225	1	0.517724	0.509587
GOTERM_BP_DIRECT	GO:0035606~peptidyl-cysteine S-trans-nitrosylation	2	0.77821	0.0241571	GAPDH, S100A9	235	2	19256	81.9404	1	0.517724	0.509587
GOTERM_BP_DIRECT	GO:1903841~cellular response to arsenite(3-)	2	0.77821	0.0241571	MYC, SLC38A2	235	2	19256	81.9404	1	0.517724	0.509587
GOTERM_BP_DIRECT	GO:0033138~positive regulation of peptidyl-serine phosphorylation	5	1.94553	0.0249851	SPRY2, STK4, PTGS2, FNIP2, CD44	235	91	19256	4.50222	1	0.529892	0.521563
GOTERM_BP_DIRECT	GO:0001889~liver development	5	1.94553	0.0258798	JUN, CITED2, HLX, ARID5B, SOD2	235	92	19256	4.45328	1	0.534782	0.526377
GOTERM_BP_DIRECT	GO:0070498~interleukin-1-mediated signaling pathway	3	1.16732	0.026529	EGR1, IRAK2, IL1B	235	21	19256	11.7058	1	0.534782	0.526377
GOTERM_BP_DIRECT	GO:0071404~cellular response to low-density lipoprotein particle stimulus	3	1.16732	0.026529	ABCA1, NPC1, ITGB2	235	21	19256	11.7058	1	0.534782	0.526377
GOTERM_BP_DIRECT	GO:0010801~negative regulation of peptidyl-threonine phosphorylation	3	1.16732	0.026529	SPRED1, SPRY2, CALM3	235	21	19256	11.7058	1	0.534782	0.526377
GOTERM_BP_DIRECT	GO:0033198~response to ATP	3	1.16732	0.026529	P2RX4, ASPH, IL1B	235	21	19256	11.7058	1	0.534782	0.526377
GOTERM_BP_DIRECT	GO:1903076~regulation of protein localization to plasma membrane	3	1.16732	0.0289519	STX7, PIK3R1, ACTB	235	22	19256	11.1737	1	0.572291	0.563297
GOTERM_BP_DIRECT	GO:0001836~release of cytochrome c from mitochondria	3	1.16732	0.0289519	JUN, PMAIP1, SOD2	235	22	19256	11.1737	1	0.572291	0.563297
GOTERM_BP_DIRECT	GO:1904707~positive regulation of vascular smooth muscle cell proliferation	4	1.55642	0.0292575	ERN1, JUN, NR4A3, MMP9	235	55	19256	5.9593	1	0.572773	0.56377
GOTERM_BP_DIRECT	GO:0007035~vacuolar acidification	3	1.16732	0.0314595	ATP6AP2, ATP6V1B2, ATP6V1H	235	23	19256	10.6879	1	0.60426	0.594763
GOTERM_BP_DIRECT	GO:0060252~positive regulation of glial cell proliferation	3	1.16732	0.0314595	SLC7A5, MYC, IL1B	235	23	19256	10.6879	1	0.60426	0.594763
GOTERM_BP_DIRECT	GO:0006879~cellular iron ion homeostasis	4	1.55642	0.0335193	MYC, SLC11A2, NCOA4, HIF1A	235	58	19256	5.65106	1	0.632903	0.622955
GOTERM_BP_DIRECT	GO:0043420~anthranilate metabolic process	2	0.77821	0.0360168	KYNU, KMO	235	3	19256	54.627	1	0.632903	0.622955
GOTERM_BP_DIRECT	GO:0070487~monocyte aggregation	2	0.77821	0.0360168	IL1B, CD44	235	3	19256	54.627	1	0.632903	0.622955
GOTERM_BP_DIRECT	GO:0003032~detection of oxygen	2	0.77821	0.0360168	SLC11A2, SOD2	235	3	19256	54.627	1	0.632903	0.622955
GOTERM_BP_DIRECT	GO:0043331~response to dsRNA	2	0.77821	0.0360168	PELI1, PMAIP1	235	3	19256	54.627	1	0.632903	0.622955
GOTERM_BP_DIRECT	GO:1900625~positive regulation of monocyte aggregation	2	0.77821	0.0360168	NR4A3, CD44	235	3	19256	54.627	1	0.632903	0.622955
GOTERM_BP_DIRECT	GO:0019805~quinolinate biosynthetic process	2	0.77821	0.0360168	KYNU, KMO	235	3	19256	54.627	1	0.632903	0.622955
GOTERM_BP_DIRECT	GO:0099578~regulation of translation at postsynapse, modulating synaptic transmission	2	0.77821	0.0360168	CYFIP1, EIF4E	235	3	19256	54.627	1	0.632903	0.622955
GOTERM_BP_DIRECT	GO:0001660~fever generation	2	0.77821	0.0360168	IL1A, IL1B	235	3	19256	54.627	1	0.632903	0.622955
GOTERM_BP_DIRECT	GO:0008284~positive regulation of cell proliferation	13	5.05837	0.0365217	CD86, AKIRIN2, CR1, FLT1, ACTB, SDCBP, CLEC7A, HLX, MYC, IL1B, NAMPT, ITGAV, LGMN	235	549	19256	1.9403	1	0.632903	0.622955
GOTERM_BP_DIRECT	GO:0007254~JNK cascade	4	1.55642	0.0365297	PTGER4, IL1B, TRIB1, NFKB1	235	60	19256	5.4627	1	0.632903	0.622955
GOTERM_BP_DIRECT	GO:0035970~peptidyl-threonine dephosphorylation	3	1.16732	0.0367195	DUSP2, DUSP1, DUSP6	235	25	19256	9.83285	1	0.632903	0.622955
GOTERM_BP_DIRECT	GO:0006606~protein import into nucleus	5	1.94553	0.0369919	NUP214, AKIRIN2, PIK3R1, STK4, SNUPN	235	103	19256	3.97769	1	0.632903	0.622955
GOTERM_BP_DIRECT	GO:0034341~response to interferon-gamma	3	1.16732	0.0394672	IFITM3, IFITM2, KYNU	235	26	19256	9.45466	1	0.669628	0.659103
GOTERM_BP_DIRECT	GO:0051726~regulation of cell cycle	9	3.50195	0.039923	ERN1, NUP214, JUN, DUSP1, RHEB, MYC, EPC1, CCNL1, ACTB	235	316	19256	2.33375	1	0.671763	0.661205
GOTERM_BP_DIRECT	GO:0007346~regulation of mitotic cell cycle	4	1.55642	0.0412965	SDCBP, MYC, CKS2, PIM3	235	63	19256	5.20257	1	0.683575	0.672831
GOTERM_BP_DIRECT	GO:0043525~positive regulation of neuron apoptotic process	4	1.55642	0.0412965	PRNP, JUN, CTSZ, CCL3	235	63	19256	5.20257	1	0.683575	0.672831
GOTERM_BP_DIRECT	GO:0033344~cholesterol efflux	3	1.16732	0.0422904	ABCA1, NPC1, NPC2	235	27	19256	9.10449	1	0.694381	0.683467
GOTERM_BP_DIRECT	GO:0043524~negative regulation of neuron apoptotic process	6	2.33463	0.0439773	BTG2, JUN, SOD2, HIF1A, SNX6, LGMN	235	158	19256	3.11166	1	0.696929	0.685976
GOTERM_BP_DIRECT	GO:0014850~response to muscle activity	3	1.16732	0.0451868	SLC7A5, HIF1A, SLC38A2	235	28	19256	8.77933	1	0.696929	0.685976
GOTERM_BP_DIRECT	GO:0032703~negative regulation of interleukin-2 production	3	1.16732	0.0451868	PRNP, CR1, HAVCR2	235	28	19256	8.77933	1	0.696929	0.685976
GOTERM_BP_DIRECT	GO:0046686~response to cadmium ion	3	1.16732	0.0451868	PRNP, NPC1, SOD2	235	28	19256	8.77933	1	0.696929	0.685976
GOTERM_BP_DIRECT	GO:0090200~positive regulation of release of cytochrome c from mitochondria	3	1.16732	0.0451868	PPIF, PMAIP1, MMP9	235	28	19256	8.77933	1	0.696929	0.685976
GOTERM_BP_DIRECT	GO:0034620~cellular response to unfolded protein	3	1.16732	0.0451868	ERN1, PTPN1, HSPA6	235	28	19256	8.77933	1	0.696929	0.685976
GOTERM_BP_DIRECT	GO:0007611~learning or memory	4	1.55642	0.0463604	PRNP, GATM, EGR2, SLC11A2	235	66	19256	4.96609	1	0.696929	0.685976
GOTERM_BP_DIRECT	GO:1902219~negative regulation of intrinsic apoptotic signaling pathway in response to osmotic stress	2	0.77821	0.047733	ARHGEF2, PTGS2	235	4	19256	40.9702	1	0.696929	0.685976
GOTERM_BP_DIRECT	GO:0097398~cellular response to interleukin-17	2	0.77821	0.047733	SOCS3, IL1B	235	4	19256	40.9702	1	0.696929	0.685976
GOTERM_BP_DIRECT	GO:0061418~regulation of transcription from RNA polymerase II promoter in response to hypoxia	2	0.77821	0.047733	EGR1, BACH1	235	4	19256	40.9702	1	0.696929	0.685976
GOTERM_BP_DIRECT	GO:0070884~regulation of calcineurin-NFAT signaling cascade	2	0.77821	0.047733	NFAT5, CLEC7A	235	4	19256	40.9702	1	0.696929	0.685976
GOTERM_BP_DIRECT	GO:0046886~positive regulation of hormone biosynthetic process	2	0.77821	0.047733	EGR1, HIF1A	235	4	19256	40.9702	1	0.696929	0.685976
GOTERM_BP_DIRECT	GO:0035690~cellular response to drug	4	1.55642	0.0481135	ABCA1, PRNP, MYC, IL1B	235	67	19256	4.89197	1	0.696929	0.685976
GOTERM_BP_DIRECT	GO:0034113~heterotypic cell-cell adhesion	3	1.16732	0.0481541	ITGB2, NINJ1, ITGAV	235	29	19256	8.4766	1	0.696929	0.685976
GOTERM_BP_DIRECT	GO:0010332~response to gamma radiation	3	1.16732	0.0481541	IL1A, MYC, SOD2	235	29	19256	8.4766	1	0.696929	0.685976
GOTERM_BP_DIRECT	GO:0007422~peripheral nervous system development	3	1.16732	0.0481541	EGR2, EGR3, CITED2	235	29	19256	8.4766	1	0.696929	0.685976
GOTERM_BP_DIRECT	GO:0000122~negative regulation of transcription from RNA polymerase II promoter	19	7.393	0.0482648	EGR1, AKIRIN2, JUN, BTG2, SATB1, CITED2, ZBTB10, ARID5B, MITF, PRDM1, BACH1, NFKB1, SDCBP, ATXN1, NR4A3, MYC, EPC1, MXD1, FNIP2	235	967	19256	1.61	1	0.696929	0.685976

## Sheet: GO (C0)
Category	Term	Count	%	PValue	Genes	List Total	Pop Hits	Pop Total	Fold Enrichment	Bonferroni	Benjamini	FDR
GOTERM_BP_DIRECT	GO:0002181~cytoplasmic translation	26	8.3871	7.06154e-25	RPL4, RPL5, RPL3, RPL10, RPL34, RPL36A, RPL10A, RPL9, RPL6, RPL13, RPL38, RPS27A, RPS10, RPL19, RPL21, RPL22, RPL35A, RPL23A, RPS3A, RPS26, RPS29, RPL26, FAU, RPS21, RPS24, RPS23	296	90	19256	18.7934	1.53165e-21	1.53165e-21	1.52176e-21
GOTERM_BP_DIRECT	GO:0006412~translation	26	8.3871	8.32966e-15	RPL4, RPL5, RPL3, RPL10, RPL34, RPL36A, RPL10A, RPL9, RPL6, RPL13, RPL38, RPS27A, RPS10, RPL19, RPL21, RPL22, RPL35A, RPL23A, RPS3A, RPS26, RPS29, RPL26, FAU, RPS21, RPS24, RPS23	296	223	19256	7.58478	1.80606e-11	9.03352e-12	8.97521e-12
GOTERM_BP_DIRECT	GO:0000122~negative regulation of transcription from RNA polymerase II promoter	36	11.6129	2.1729e-06	RPL10, HMGB1, RBPJ, N4BP2L2, ZBTB4, FOXO1, CDC73, YY1, ZFP36, HIVEP1, LRRFIP1, ZNF148, MEF2A, TLE4, XBP1, JUND, ZNF141, ARID5A, IRF2BP2, ETV3, KLF4, KLF3, TLE5, PIAS1, VEGFA, NR4A2, PER1, DAB2, MAFB, RARA, IRF8, CTNNB1, CALR, EZR, NOP53, JDP2	296	967	19256	2.42187	0.00470193	0.001571	0.00156086
GOTERM_BP_DIRECT	GO:0003009~skeletal muscle contraction	7	2.25806	4.33834e-06	TNNT1, TNNC1, TNNT3, TNNC2, TNNI1, TNNI2, TCAP	296	29	19256	15.7027	0.00936574	0.00235246	0.00233728
GOTERM_BP_DIRECT	GO:0043066~negative regulation of apoptotic process	23	7.41935	2.20975e-05	CSF1R, CDKN1A, XBP1, ANXA1, HSPA5, RPL10, TFRC, RPS3A, PA2G4, FOXO1, CDC73, PIAS1, VEGFA, DNAJC3, DAB2, SON, CCND2, DDAH2, BCL3, CTNNB1, PTMA, TPT1, BIRC3	296	526	19256	2.84457	0.0467994	0.00958588	0.009524
GOTERM_BP_DIRECT	GO:0000027~ribosomal large subunit assembly	6	1.93548	2.73025e-05	RPL5, RPL3, RPL10, RPL23A, NOP53, RPL6	296	24	19256	16.2635	0.0575005	0.00986985	0.00980615
GOTERM_BP_DIRECT	GO:0060048~cardiac muscle contraction	7	2.25806	5.31604e-05	MYL1, MYL2, TNNC1, TPM1, TNNI1, TNNI2, TCAP	296	44	19256	10.3495	0.108908	0.0155403	0.01544
GOTERM_BP_DIRECT	GO:0006936~muscle contraction	9	2.90323	6.138e-05	ACTA1, DES, TNNT1, MYL1, TPM2, TPM1, TNNT3, TNNI1, TNNI2	296	88	19256	6.65326	0.124655	0.0155403	0.01544
GOTERM_BP_DIRECT	GO:0006937~regulation of muscle contraction	5	1.6129	6.44825e-05	TNNT1, TNNC1, TPM1, TNNC2, TNNI2	296	15	19256	21.6847	0.130526	0.0155403	0.01544
GOTERM_BP_DIRECT	GO:0031668~cellular response to extracellular stimulus	5	1.6129	0.000174455	NR4A2, CDKN1A, PTPRC, TLE5, PLEC	296	19	19256	17.1195	0.315062	0.0328378	0.0326258
GOTERM_BP_DIRECT	GO:0045444~fat cell differentiation	8	2.58065	0.000177436	NR4A2, MAFB, CEBPD, KLF4, METRNL, FOXO1, JDP2, PIAS1	296	77	19256	6.75886	0.319476	0.0328378	0.0326258
GOTERM_BP_DIRECT	GO:2000379~positive regulation of reactive oxygen species metabolic process	6	1.93548	0.000181675	CDKN1A, ZC3H12A, PDGFB, CYP1B1, GRB2, NFE2L2	296	35	19256	11.1521	0.325706	0.0328378	0.0326258
GOTERM_BP_DIRECT	GO:0045214~sarcomere organization	6	1.93548	0.0003065	ITGB1, TNNT1, TPM1, TNNT3, TCAP, PLEC	296	39	19256	10.0083	0.485675	0.0511383	0.0508083
GOTERM_BP_DIRECT	GO:0031954~positive regulation of protein autophosphorylation	5	1.6129	0.000450266	RASSF2, PDGFC, PDGFB, CALM2, VEGFA	296	24	19256	13.5529	0.623503	0.069759	0.0693087
GOTERM_BP_DIRECT	GO:0001525~angiogenesis	13	4.19355	0.000533739	SEMA4A, XBP1, SYK, TNFAIP2, RBPJ, SAT1, PIK3CG, ARHGAP24, VEGFA, ZC3H12A, CYP1B1, HMOX1, TGFBI	296	252	19256	3.35596	0.685883	0.072675	0.0722059
GOTERM_BP_DIRECT	GO:0034975~protein folding in endoplasmic reticulum	4	1.29032	0.0005361	PDIA3, DNAJC3, HSPA5, CALR	296	11	19256	23.656	0.687488	0.072675	0.0722059
GOTERM_BP_DIRECT	GO:0008360~regulation of cell shape	10	3.22581	0.000657596	SEMA4A, CSF1R, ANXA1, TPM1, PLEKHO1, EZR, MYL12A, RHOQ, COCH, VEGFA	296	155	19256	4.19704	0.759923	0.0839015	0.0833599
GOTERM_BP_DIRECT	GO:0000165~MAPK cascade	9	2.90323	0.000806771	YWHAE, PPP1CB, MEF2A, ZFP36, PTPRC, IGFBP4, CTNNB1, MBP, FGFR1	296	128	19256	4.57411	0.826329	0.0972159	0.0965884
GOTERM_BP_DIRECT	GO:0043406~positive regulation of MAP kinase activity	7	2.25806	0.00142886	AKAP13, PTPRC, PDGFC, PDGFB, PIK3CG, FGFR1, VEGFA	296	80	19256	5.69223	0.955014	0.163116	0.162063
GOTERM_BP_DIRECT	GO:0071320~cellular response to cAMP	6	1.93548	0.00223888	HSPA5, AKAP9, CYP1B1, ITPR2, EZR, PIK3CG	296	60	19256	6.50541	0.992262	0.234332	0.232819
GOTERM_BP_DIRECT	GO:1902037~negative regulation of hematopoietic stem cell differentiation	3	0.967742	0.00226877	ZFP36, N4BP2L2, NFE2L2	296	5	19256	39.0324	0.992749	0.234332	0.232819
GOTERM_BP_DIRECT	GO:0010628~positive regulation of gene expression	18	5.80645	0.00247228	MEF2A, RPL5, TFRC, PDGFB, KLF4, RBPJ, VEGFA, YY1, ACTA1, LMNA, UBR5, ZC3H12A, RARA, CTNNB1, CALR, EZR, LDLR, NFE2L2	296	513	19256	2.2826	0.995341	0.243744	0.242171
GOTERM_BP_DIRECT	GO:0010629~negative regulation of gene expression	13	4.19355	0.00295417	CDKN1A, GGNBP2, TIPARP, PDGFB, KLF4, TLE5, VEGFA, YY1, ZC3H12A, MYADM, CTNNB1, ZNF148, LDLR	296	308	19256	2.74579	0.998367	0.265519	0.263805
GOTERM_BP_DIRECT	GO:0071222~cellular response to lipopolysaccharide	10	3.22581	0.00297969	ZFP36, XBP1, ZC3H12A, MRC1, ARID5A, PDE4B, RARA, IRF8, HMGB1, CDC73	296	193	19256	3.37068	0.998455	0.265519	0.263805
GOTERM_BP_DIRECT	GO:0045944~positive regulation of transcription from RNA polymerase II promoter	32	10.3226	0.00315884	KMT2A, CEBPD, NUCKS1, HMGB1, RBPJ, FOXO1, YY1, ZC3H12A, HIVEP1, ZNF148, S100A10, MEF2A, XBP1, XRCC6, JUND, ARID5A, ARID3A, DEK, KLF4, VEGFA, NR4A2, PER1, DAB2, MAFB, BCL3, RARA, IRF8, CTNNB1, RBMX, PTMA, RHOQ, NFE2L2	296	1201	19256	1.73333	0.998954	0.265519	0.263805
GOTERM_BP_DIRECT	GO:0042776~mitochondrial ATP synthesis coupled proton transport	6	1.93548	0.00318279	MT-ND4L, NDUFC1, MT-ND2, MT-ND3, MT-ATP8, MT-ND1	296	65	19256	6.00499	0.999007	0.265519	0.263805
GOTERM_BP_DIRECT	GO:0061419~positive regulation of transcription from RNA polymerase II promoter in response to hypoxia	3	0.967742	0.00336876	RBPJ, NFE2L2, VEGFA	296	6	19256	32.527	0.999337	0.270624	0.268877
GOTERM_BP_DIRECT	GO:0030316~osteoclast differentiation	5	1.6129	0.00349938	CSF1R, TFRC, GPR183, CTNNB1, TOB2	296	41	19256	7.93342	0.999501	0.271077	0.269327
GOTERM_BP_DIRECT	GO:0045766~positive regulation of angiogenesis	9	2.90323	0.00381984	ITGB1, XBP1, ZC3H12A, C5AR1, CYBB, CYP1B1, HMOX1, NFE2L2, VEGFA	296	164	19256	3.57004	0.999752	0.285698	0.283854
GOTERM_BP_DIRECT	GO:0060761~negative regulation of response to cytokine stimulus	3	0.967742	0.00466866	KLF4, SH2B3, TLE5	296	7	19256	27.8803	0.999961	0.337544	0.335365
GOTERM_BP_DIRECT	GO:0000082~G1/S transition of mitotic cell cycle	6	1.93548	0.00555441	ITGB1, CDKN1A, GPR132, USP37, CCND2, PIAS1	296	74	19256	5.27465	0.999994	0.354715	0.352425
GOTERM_BP_DIRECT	GO:0042493~response to drug	12	3.87097	0.00566882	CDKN1A, ANXA1, RPN2, DPYSL2, CYBB, HMOX1, CTNNB1, CALR, COMT, MT-CYB, MT-ND1, S100A10	296	293	19256	2.66433	0.999996	0.354715	0.352425
GOTERM_BP_DIRECT	GO:0006120~mitochondrial electron transport, NADH to ubiquinone	5	1.6129	0.00573776	MT-ND4L, NDUFC1, MT-ND2, MT-ND3, MT-ND1	296	47	19256	6.92064	0.999996	0.354715	0.352425
GOTERM_BP_DIRECT	GO:1903071~positive regulation of ER-associated ubiquitin-dependent protein catabolic process	3	0.967742	0.00616212	XBP1, NFE2L2, HERPUD1	296	8	19256	24.3953	0.999998	0.354715	0.352425
GOTERM_BP_DIRECT	GO:0043462~regulation of ATPase activity	3	0.967742	0.00616212	TPM2, TNNC1, TNNT3	296	8	19256	24.3953	0.999998	0.354715	0.352425
GOTERM_BP_DIRECT	GO:0021762~substantia nigra development	5	1.6129	0.00618531	YWHAE, HSPA5, MBP, ZNF148, CALM2	296	48	19256	6.77646	0.999999	0.354715	0.352425
GOTERM_BP_DIRECT	GO:0031623~receptor internalization	5	1.6129	0.00618531	ITGB1, SYK, TFRC, GRB2, EZR	296	48	19256	6.77646	0.999999	0.354715	0.352425
GOTERM_BP_DIRECT	GO:0030335~positive regulation of cell migration	11	3.54839	0.00624845	ITGB1, SEMA4A, CSF1R, DAB2, XBP1, HSPA5, PDGFC, PDGFB, MYADM, VEGFA, HBEGF	296	256	19256	2.79529	0.999999	0.354715	0.352425
GOTERM_BP_DIRECT	GO:0055010~ventricular cardiac muscle tissue morphogenesis	4	1.29032	0.006378	MYL2, TNNC1, TPM1, TNNI1	296	25	19256	10.4086	0.999999	0.354715	0.352425
GOTERM_BP_DIRECT	GO:0071353~cellular response to interleukin-4	4	1.29032	0.00712925	XBP1, RPL3, HSPA5, MRC1	296	26	19256	10.0083	1	0.378183	0.375741
GOTERM_BP_DIRECT	GO:0043536~positive regulation of blood vessel endothelial cell migration	5	1.6129	0.00714868	PDGFB, HMGB1, FGFR1, NFE2L2, VEGFA	296	50	19256	6.50541	1	0.378183	0.375741
GOTERM_BP_DIRECT	GO:0071499~cellular response to laminar fluid shear stress	3	0.967742	0.00784295	XBP1, KLF4, NFE2L2	296	9	19256	21.6847	1	0.382262	0.379795
GOTERM_BP_DIRECT	GO:0014883~transition between fast and slow fiber	3	0.967742	0.00784295	TNNT1, TNNC1, TNNI1	296	9	19256	21.6847	1	0.382262	0.379795
GOTERM_BP_DIRECT	GO:0006942~regulation of striated muscle contraction	3	0.967742	0.00784295	MYL2, TNNT3, TNNI1	296	9	19256	21.6847	1	0.382262	0.379795
GOTERM_BP_DIRECT	GO:0090303~positive regulation of wound healing	4	1.29032	0.00793075	ITGB1, ANXA1, HMGB1, HBEGF	296	27	19256	9.63764	1	0.382262	0.379795
GOTERM_BP_DIRECT	GO:0030968~endoplasmic reticulum unfolded protein response	5	1.6129	0.00820617	XBP1, HSPA5, CALR, NFE2L2, HERPUD1	296	52	19256	6.2552	1	0.386939	0.384441
GOTERM_BP_DIRECT	GO:0001780~neutrophil homeostasis	3	0.967742	0.0097051	ANXA1, PDE4B, SH2B3	296	10	19256	19.5162	1	0.443121	0.440261
GOTERM_BP_DIRECT	GO:0045892~negative regulation of transcription, DNA-templated	18	5.80645	0.00980628	XRCC6, CEBPD, PDGFB, ARID5A, PA2G4, KLF4, TOB2, RBPJ, ZBTB4, FOXO1, TLE5, PER1, BCL3, RARA, SAP18, CTNNB1, CALR, ZNF148	296	590	19256	1.9847	1	0.443121	0.440261
GOTERM_BP_DIRECT	GO:0008285~negative regulation of cell proliferation	15	4.83871	0.0116215	CSF1R, CDKN1A, GGNBP2, PPP2R5C, KLF4, ETV3, TOB2, RBPJ, NDRG1, CDC73, LMNA, RARA, CYP1B1, CTNNB1, SH2B3	296	459	19256	2.12595	1	0.480563	0.477461
GOTERM_BP_DIRECT	GO:0071480~cellular response to gamma radiation	4	1.29032	0.0116527	CDKN1A, XRCC6, HSPA5, RPL26	296	31	19256	8.39407	1	0.480563	0.477461
GOTERM_BP_DIRECT	GO:0034115~negative regulation of heterotypic cell-cell adhesion	3	0.967742	0.0117427	MYADM, MBP, KLF4	296	11	19256	17.742	1	0.480563	0.477461
GOTERM_BP_DIRECT	GO:0019370~leukotriene biosynthetic process	3	0.967742	0.0117427	SYK, ALOX5AP, LTC4S	296	11	19256	17.742	1	0.480563	0.477461
GOTERM_BP_DIRECT	GO:0008090~retrograde axonal transport	3	0.967742	0.0117427	DYNC1H1, DST, PAFAH1B1	296	11	19256	17.742	1	0.480563	0.477461
GOTERM_BP_DIRECT	GO:0031532~actin cytoskeleton reorganization	5	1.6129	0.0126974	ANXA1, GRB2, PARVB, EZR, PLEC	296	59	19256	5.51306	1	0.483839	0.480716
GOTERM_BP_DIRECT	GO:0000398~mRNA splicing, via spliceosome	9	2.90323	0.0127098	SRRM2, RBM8A, PRPF4B, SNU13, HNRNPR, PABPC1, SRSF5, RBMX, SRRM1	296	202	19256	2.89845	1	0.483839	0.480716
GOTERM_BP_DIRECT	GO:0042771~intrinsic apoptotic signaling pathway in response to DNA damage by p53 class mediator	4	1.29032	0.012715	CDKN1A, BCL3, DDIT4, PPP2R5C	296	32	19256	8.13176	1	0.483839	0.480716
GOTERM_BP_DIRECT	GO:0007159~leukocyte cell-cell adhesion	4	1.29032	0.012715	ITGB1, PTPRC, SYK, EZR	296	32	19256	8.13176	1	0.483839	0.480716
GOTERM_BP_DIRECT	GO:0070417~cellular response to cold	3	0.967742	0.0139498	DNAJC3, EIF2AK4, FOXO1	296	12	19256	16.2635	1	0.512834	0.509524
GOTERM_BP_DIRECT	GO:0071481~cellular response to X-ray	3	0.967742	0.0139498	XRCC6, CCND2, NUCKS1	296	12	19256	16.2635	1	0.512834	0.509524
GOTERM_BP_DIRECT	GO:0006897~endocytosis	9	2.90323	0.0149797	ITSN2, RALBP1, ARC, DPYSL2, AAK1, OCIAD1, LDLR, RHOQ, PIK3CG	296	208	19256	2.81484	1	0.541517	0.538022
GOTERM_BP_DIRECT	GO:0001934~positive regulation of protein phosphorylation	9	2.90323	0.0153856	CSF1R, RALBP1, DAB2, XBP1, CCND2, TFRC, EIF2AK4, MOB3A, VEGFA	296	209	19256	2.80137	1	0.547073	0.543542
GOTERM_BP_DIRECT	GO:0035313~wound healing, spreading of epidermal cells	3	0.967742	0.016321	ITGB1, ARHGAP24, HBEGF	296	13	19256	15.0125	1	0.570973	0.567287
GOTERM_BP_DIRECT	GO:0034613~cellular protein localization	5	1.6129	0.0167096	LMNA, CTNNB1, SEPTIN11, SEPTIN7, PLEC	296	64	19256	5.08235	1	0.575288	0.571574
GOTERM_BP_DIRECT	GO:0030097~hemopoiesis	5	1.6129	0.0185124	CSF1R, TIPARP, MKNK2, SH2B3, KLF3	296	66	19256	4.92834	1	0.627398	0.623348
GOTERM_BP_DIRECT	GO:0007616~long-term memory	4	1.29032	0.0202245	ARC, CCND2, EIF2AK4, LDLR	296	38	19256	6.8478	1	0.674875	0.670519
GOTERM_BP_DIRECT	GO:0071498~cellular response to fluid shear stress	3	0.967742	0.0215335	XBP1, PLEC, NFE2L2	296	15	19256	13.0108	1	0.696204	0.69171
GOTERM_BP_DIRECT	GO:0046777~protein autophosphorylation	8	2.58065	0.0215827	CSF1R, PTPRC, SYK, STK17B, MKNK2, AAK1, EIF2AK4, FGFR1	296	181	19256	2.87532	1	0.696204	0.69171
GOTERM_BP_DIRECT	GO:0001666~response to hypoxia	8	2.58065	0.0221462	NR4A2, TFRC, MB, DDIT4, HMOX1, ITPR2, MT-CYB, VEGFA	296	182	19256	2.85952	1	0.696204	0.69171
GOTERM_BP_DIRECT	GO:0006909~phagocytosis	5	1.6129	0.0224686	ITGB1, ANXA1, NCF4, IRF8, LDLR	296	70	19256	4.64672	1	0.696204	0.69171
GOTERM_BP_DIRECT	GO:0009060~aerobic respiration	5	1.6129	0.0224686	MT-ND4L, NDUFC1, MT-ND2, MT-ND3, MT-ND1	296	70	19256	4.64672	1	0.696204	0.69171
GOTERM_BP_DIRECT	GO:0001975~response to amphetamine	4	1.29032	0.0231649	NR4A2, RANBP2, DPYSL2, CALM2	296	40	19256	6.50541	1	0.707673	0.703105
GOTERM_BP_DIRECT	GO:0009791~post-embryonic development	5	1.6129	0.0235318	NR4A2, C12ORF57, MORC3, KMT2A, TIPARP	296	71	19256	4.58127	1	0.708897	0.704321
GOTERM_BP_DIRECT	GO:0010818~T cell chemotaxis	3	0.967742	0.0243641	GPR183, PIK3CG, PLEC	296	16	19256	12.1976	1	0.715641	0.711022
GOTERM_BP_DIRECT	GO:0051726~regulation of cell cycle	11	3.54839	0.0244156	ITGB1, YY1, MORF4L1, CDKN1A, SON, PTPRC, JUND, CALR, SRSF5, NOP53, BIRC3	296	316	19256	2.26454	1	0.715641	0.711022
GOTERM_BP_DIRECT	GO:0006954~inflammatory response	13	4.19355	0.0252136	CSF1R, ANXA1, IGFBP4, C5AR1, CYBB, FPR3, HMGB1, PIK3CG, THEMIS2, ADGRE5, ZC3H12A, FCGR2B, NFE2L2	296	411	19256	2.05767	1	0.729177	0.724471
GOTERM_BP_DIRECT	GO:0006974~cellular response to DNA damage stimulus	10	3.22581	0.0266211	YY1, CDKN1A, SLFN11, ZC3H12A, UBR5, BCL3, PPP4R3A, ZBTB4, NOP53, FOXO1	296	276	19256	2.35703	1	0.741187	0.736403
GOTERM_BP_DIRECT	GO:0070301~cellular response to hydrogen peroxide	5	1.6129	0.0269027	ANXA1, CYP1B1, KLF4, FOXO1, NFE2L2	296	74	19256	4.39554	1	0.741187	0.736403
GOTERM_BP_DIRECT	GO:0002407~dendritic cell chemotaxis	3	0.967742	0.0273375	GPR183, HMGB1, PIK3CG	296	17	19256	11.4801	1	0.741187	0.736403
GOTERM_BP_DIRECT	GO:0045730~respiratory burst	3	0.967742	0.0273375	NCF1, NCF4, CYBB	296	17	19256	11.4801	1	0.741187	0.736403
GOTERM_BP_DIRECT	GO:0007097~nuclear migration	3	0.967742	0.0273375	DYNC1H1, LMNA, PAFAH1B1	296	17	19256	11.4801	1	0.741187	0.736403
GOTERM_BP_DIRECT	GO:0043123~positive regulation of I-kappaB kinase/NF-kappaB signaling	8	2.58065	0.0287902	BST2, AKAP13, TFRC, HMOX1, CTNNB1, S100A4, WLS, BIRC3	296	192	19256	2.71059	1	0.770937	0.765961
GOTERM_BP_DIRECT	GO:1900026~positive regulation of substrate adhesion-dependent cell spreading	4	1.29032	0.0297036	DAB2, MYADM, CALR, S100A10	296	44	19256	5.914	1	0.785696	0.780625
GOTERM_BP_DIRECT	GO:0031444~slow-twitch skeletal muscle fiber contraction	2	0.645161	0.0304059	TNNT1, MB	296	2	19256	65.0541	1	0.786225	0.78115
GOTERM_BP_DIRECT	GO:0048593~camera-type eye morphogenesis	3	0.967742	0.0304485	YY1, C12ORF57, VEGFA	296	18	19256	10.8423	1	0.786225	0.78115
GOTERM_BP_DIRECT	GO:0030890~positive regulation of B cell proliferation	4	1.29032	0.0314747	CDKN1A, PTPRC, TFRC, GPR183	296	45	19256	5.78258	1	0.798985	0.793828
GOTERM_BP_DIRECT	GO:0006366~transcription from RNA polymerase II promoter	9	2.90323	0.0316794	NR4A2, XBP1, ZNF141, JUND, CEBPD, CTNNB1, DEK, KLF4, RBMX	296	240	19256	2.43953	1	0.798985	0.793828
GOTERM_BP_DIRECT	GO:0006952~defense response	5	1.6129	0.0331325	COLEC12, CST3, CYBB, FCGR2B, LILRB5	296	79	19256	4.11735	1	0.811988	0.806747
GOTERM_BP_DIRECT	GO:0001837~epithelial to mesenchymal transition	4	1.29032	0.0332999	CTNNB1, S100A4, RBPJ, FGFR1	296	46	19256	5.65687	1	0.811988	0.806747
GOTERM_BP_DIRECT	GO:0071391~cellular response to estrogen stimulus	3	0.967742	0.0336925	ARID5A, RARA, SRA1	296	19	19256	10.2717	1	0.811988	0.806747
GOTERM_BP_DIRECT	GO:2000573~positive regulation of DNA biosynthetic process	3	0.967742	0.0336925	PDGFB, CYP1B1, VEGFA	296	19	19256	10.2717	1	0.811988	0.806747
GOTERM_BP_DIRECT	GO:0006357~regulation of transcription from RNA polymerase II promoter	37	11.9355	0.0343713	ZNF331, CEBPD, SRA1, JMJD1C, NUCKS1, HMGB1, TRAK1, RBPJ, CHD1, FOXO1, YY1, HIVEP1, SAP18, ZNF644, LRRFIP1, ZNF148, MEF2A, XBP1, JUND, TSC22D3, ARID5A, IRF2BP2, ARID3A, DEK, BAZ1A, ETV3, KLF4, KLF3, MED13L, PIAS1, VEGFA, NR4A2, MAFB, IRF8, JDP2, NFE2L2, CREB5	296	1721	19256	1.39861	1	0.819246	0.813959
GOTERM_BP_DIRECT	GO:0006275~regulation of DNA replication	4	1.29032	0.0351792	YY1, USP37, NUCKS1, BAZ1A	296	47	19256	5.53652	1	0.829387	0.824034
GOTERM_BP_DIRECT	GO:0030433~ubiquitin-dependent ERAD pathway	5	1.6129	0.0358407	HSPA5, MAN1A1, STT3B, CALR, HERPUD1	296	81	19256	4.01568	1	0.835899	0.830503
GOTERM_BP_DIRECT	GO:0043410~positive regulation of MAPK cascade	7	2.25806	0.0369283	PTPRC, IGFBP4, PDGFB, CTNNB1, HMGB1, FGFR1, VEGFA	296	160	19256	2.84611	1	0.838149	0.832739
GOTERM_BP_DIRECT	GO:0010165~response to X-ray	3	0.967742	0.0370644	THBD, CDKN1A, ANXA1	296	20	19256	9.75811	1	0.838149	0.832739
GOTERM_BP_DIRECT	GO:0048015~phosphatidylinositol-mediated signaling	4	1.29032	0.0371121	CSF1R, EZR, PIK3CG, FGFR1	296	48	19256	5.42117	1	0.838149	0.832739
GOTERM_BP_DIRECT	GO:0001764~neuron migration	6	1.93548	0.0374829	NR4A2, YWHAE, DDIT4, CTNNB1, FGFR1, PAFAH1B1	296	120	19256	3.2527	1	0.838149	0.832739
GOTERM_BP_DIRECT	GO:0014068~positive regulation of phosphatidylinositol 3-kinase signaling	5	1.6129	0.0386734	NCF1, PDGFC, PDGFB, FGFR1, VEGFA	296	83	19256	3.91892	1	0.854119	0.848606
GOTERM_BP_DIRECT	GO:1902894~negative regulation of pri-miRNA transcription from RNA polymerase II promoter	3	0.967742	0.0405598	YY1, PDGFB, RARA	296	21	19256	9.29344	1	0.854119	0.848606
GOTERM_BP_DIRECT	GO:0045088~regulation of innate immune response	3	0.967742	0.0405598	FCGR2B, BIRC3, NFE2L2	296	21	19256	9.29344	1	0.854119	0.848606
GOTERM_BP_DIRECT	GO:0055013~cardiac muscle cell development	3	0.967742	0.0405598	TCAP, PLEC, VEGFA	296	21	19256	9.29344	1	0.854119	0.848606
GOTERM_BP_DIRECT	GO:0071404~cellular response to low-density lipoprotein particle stimulus	3	0.967742	0.0405598	ITGB1, SYK, LDLR	296	21	19256	9.29344	1	0.854119	0.848606
GOTERM_BP_DIRECT	GO:0022904~respiratory electron transport chain	3	0.967742	0.0405598	SCO2, MT-CYB, PLEC	296	21	19256	9.29344	1	0.854119	0.848606
GOTERM_BP_DIRECT	GO:0030183~B cell differentiation	5	1.6129	0.0431559	ITGB1, YY1, PTPRC, SYK, RBPJ	296	86	19256	3.78221	1	0.876538	0.87088
GOTERM_BP_DIRECT	GO:0006417~regulation of translation	5	1.6129	0.0431559	RBM8A, RPL10, MKNK2, RPL38, PA2G4	296	86	19256	3.78221	1	0.876538	0.87088
GOTERM_BP_DIRECT	GO:0070373~negative regulation of ERK1 and ERK2 cascade	5	1.6129	0.0431559	DAB2, XBP1, PTPRC, KLF4, EZR	296	86	19256	3.78221	1	0.876538	0.87088
GOTERM_BP_DIRECT	GO:0055007~cardiac muscle cell differentiation	3	0.967742	0.0441741	ITGB1, AKAP13, CALR	296	22	19256	8.87101	1	0.876538	0.87088
GOTERM_BP_DIRECT	GO:0006977~DNA damage response, signal transduction by p53 class mediator resulting in cell cycle arrest	3	0.967742	0.0441741	CDKN1A, PPP2R5C, RPL26	296	22	19256	8.87101	1	0.876538	0.87088
GOTERM_BP_DIRECT	GO:0048024~regulation of mRNA splicing, via spliceosome	3	0.967742	0.0441741	RBM39, SON, SRRM1	296	22	19256	8.87101	1	0.876538	0.87088
GOTERM_BP_DIRECT	GO:0016569~covalent chromatin modification	2	0.645161	0.0452615	CHD1, PLEC	296	3	19256	43.3694	1	0.876538	0.87088
GOTERM_BP_DIRECT	GO:1905686~positive regulation of plasma membrane repair	2	0.645161	0.0452615	AHNAK, S100A10	296	3	19256	43.3694	1	0.876538	0.87088
GOTERM_BP_DIRECT	GO:0039535~regulation of RIG-I signaling pathway	2	0.645161	0.0452615	NOP53, BIRC3	296	3	19256	43.3694	1	0.876538	0.87088
GOTERM_BP_DIRECT	GO:0051897~positive regulation of protein kinase B signaling	6	1.93548	0.0472506	ITGB1, XBP1, PIK3CG, FGFR1, VEGFA, HBEGF	296	128	19256	3.04941	1	0.903487	0.897656
GOTERM_BP_DIRECT	GO:0006968~cellular defense response	4	1.29032	0.0475702	ITGB1, NCF1, C5AR1, ZNF148	296	53	19256	4.90974	1	0.903487	0.897656
GOTERM_BP_DIRECT	GO:0006801~superoxide metabolic process	3	0.967742	0.0479027	NCF1, NCF4, CYBB	296	23	19256	8.48531	1	0.903487	0.897656
GOTERM_BP_DIRECT	GO:0034599~cellular response to oxidative stress	5	1.6129	0.0495683	NR4A2, XBP1, ZC3H12A, FOXO1, NFE2L2	296	90	19256	3.61411	1	0.920561	0.914619
GOTERM_BP_DIRECT	GO:0042149~cellular response to glucose starvation	4	1.29032	0.0498178	XBP1, HSPA5, ZC3H12A, NFE2L2	296	54	19256	4.81882	1	0.920561	0.914619
